# Supplementary material for: Intrinsic Disorder in Protein Interactions: Insights From a Comprehensive Structural Analysis
Source: PLoS Comput Biol. 2009 Mar 13;5(3):e1000316. doi: 10.1371/journal.pcbi.1000316 (PMC2646137; doi:10.1371/journal.pcbi.1000316)
Supplement: Dataset S1 — Fraction disorder for each pair of interacting chains using disorder defined as regions with missing coordinates (0.03 MB TXT) [file pcbi.1000316.s003.txt]

Dataset S1.  Fraction disorder for each pair of interacting chains 
using disorder defined as regions with missing coordinates.

Disorder content observed in family type X was averaged over all instances
(structures) of family X interacting with family type Y through a specific 
conserved binding mode (CBM). The same CBM identifier indicates similar 
binding patterns between different protein complexes. Binomial p-value was 
computed for all interactions. Residue fraction match greater than 0.8 
indicates a symmetrical homodimer. Entries from "test149" are shown as 
asterisks (strict CBM definitions and restricted monomeric states by PISA, 
see Methods). Columns are tab-delimited.

Column descriptions
#1,#2 - names of interacting CDD families from "test588" (disorder is measured with respect to the first family);
        entries from "test149" are shown by asterisks
#3 - conserved binding mode identifier; see ftp://ftp.ncbi.nlm.nih.gov/pub/cbm/
#4 - fraction disorder in alignment in complex
#5 - fraction disorder in alignment in monomer
#6 - fraction disorder in footprint in complex
#7 - fraction disorder in footprint in monomer
#8 - fraction DO on mapped interfaces in monomer
#9 - standard deviation of fraction disorder in aligned regions in complex
#10 - standard deviation of fraction disorder in aligned regions in monomer
#11 - Binomial p-value
#12 - residue fraction match 
------------------------------------------------------------------------------------------
COG3231	COG3231	11	0	0	0	0	0	0	0	-	0.833
PRK00011	PRK00011	522	0.033	0.033	0	0	0	0	0	-	0.973
PRK00013	PRK00013*	632	0	0	0.004	0	0	0	0	-	0
PRK00071	PRK00071	157	0.124	0.132	0.014	0.014	0	0	0	-	0
PRK00071	PRK00071	126	0.124	0.132	0.014	0.014	0	0	0	-	0.9
PRK00071	PRK00071*	176	0.124	0.132	0.014	0.014	0	0	0	-	0.867
PRK00084	PRK00084	222	0.019	0.024	0.006	0.012	0.001	0	0.002	1	0.236
PRK00084	PRK00084	158	0.019	0.025	0.006	0.013	0	0	0	-	0.5
PRK00084	PRK00084	163	0.019	0.025	0.006	0.013	0	0	0	-	0.638
PRK00150	PRK00150	36	0.007	0.012	0	0	0	0.011	0	-	0
PRK00150	PRK00150	37	0.006	0.012	0	0	0	0.01	0	-	0.931
PRK00179	PRK00179	28	0.002	0.002	0	0	0	0	0	-	0.98
PRK00300	PRK00300*	1068	0.019	0.005	0.011	0.005	0	0.012	0	-	0.958
PRK00416	PRK00416	36	0.125	0.13	0.09	0.094	0.166	0.016	0.014	0.077	0.052
PRK00772	PRK00772	47	0	0	0	0	0	0	0	-	0.927
PRK00865	PRK00865	21	0.028	0.004	0.031	0.004	0	0.013	0	-	0.886
PRK01216	PRK01216	11	0.031	0.031	0.031	0.031	0	0	0	-	0
PRK01216	PRK01216	9	0.031	0.031	0.031	0.031	0	0	0	-	0
PRK01381	PRK01381	21	0.059	0.037	0	0	0	0.013	0	-	0.945
PRK01722	PRK01722	201	0.059	0.028	0.061	0.029	0	0	0	-	0.08
PRK01722	PRK01722	200	0.059	0.028	0.061	0.029	0	0	0	-	0.912
PRK01827	PRK01827	83	0.002	0	0.001	0	0	0.003	0	-	0.964
PRK02260	PRK02260	6	0.096	0.085	0.018	0.017	0.003	0.005	0.002	1	0.936
PRK02412	PRK02412	1099	0	0	0	0	0	0	0	-	0.956
PRK02627	PRK02627	522	0	0	0	0	0	0	0	-	0.992
PRK03011	PRK03011	18	0.008	0	0	0	0	0.003	0	-	0.784
PRK03011	PRK03011	20	0.008	0	0	0	0	0.002	0	-	0.978
PRK03525	PRK03525	21	0.011	0.015	0.005	0.005	0	0.006	0	-	0.976
PRK03592	PRK03592*	21	0.038	0.041	0.007	0	0	0	0	-	0.857
PRK03822	PRK03822	29	0.074	0.057	0.057	0.04	0	0.009	0	-	0.405
PRK03822	PRK03822	37	0.076	0.057	0.058	0.04	0	0.009	0	-	0.013
PRK04151	PRK04151	17	0	0	0	0	0	0	0	-	0.966
PRK04151	PRK04151	14	0	0	0	0	0	0	0	-	1
PRK04151	PRK04151	11	0	0	0	0	0	0	0	-	0.963
PRK04190	PRK04190	193	0.005	0.003	0.005	0.005	0	0.005	0.003	-	0.969
PRK04885	PRK04885	35	0.048	0.062	0.027	0.041	0	0.008	0	-	0.933
PRK04885	PRK04885	37	0.048	0.06	0.027	0.039	0.033	0.008	0.003	0.701	0.872
PRK05198	PRK05198	202	0.065	0	0.07	0	0	0.004	0	-	0.891
PRK05198	PRK05198	206	0.065	0	0.07	0	0	0.004	0	-	0.954
PRK05198	PRK05198	203	0.065	0	0.07	0	0	0.004	0	-	1
PRK05205	PRK05205	185	0.077	0.083	0.063	0.069	0	0	0	-	0.96
cd01743	PRK05211*	23	0.002	0.005	0	0	0	0.003	0	-	0
cd01743	PRK05211	16	0.002	0.005	0	0	0	0.004	0	-	0
PRK05330	PRK05330	8	0	0.145	0	0.141	0.299	0	0.003	0	0.798
PRK05355	PRK05355	522	0.003	0.003	0	0	0	0	0	-	0.973
PRK05575	PRK05575	5	0.061	0.065	0	0	0	0	0	-	0.971
PRK05647	PRK05647*	11	0.043	0.033	0	0.015	0	0	0	-	1
PRK05647	PRK05647*	22	0.043	0.033	0	0.015	0	0	0	-	0
PRK05647	PRK05647	4	0.043	0.033	0	0.015	0	0	0	-	1
PRK05647	PRK05647	9	0.043	0.033	0	0.015	0	0	0	-	0.452
PRK05716	PRK05716*	16	0.008	0.002	0.006	0.004	0	0.009	0.002	-	0
PRK05819	PRK05819	654	0.018	0	0.018	0	0	0.016	0	-	0.965
PRK05819	PRK05819	650	0.023	0	0.023	0	0	0.017	0	-	0.973
PRK05819	PRK05819	562	0.02	0	0.02	0	0	0.017	0	-	0.229
PRK06550	PRK06550	1420	0	0	0	0	0	0	0	-	1
PRK06951	PRK06951	490	0.076	0.114	0.032	0.062	0	0.005	0	-	0.046
PRK07069	PRK07069	1420	0	0	0	0	0	0	0	-	0.991
PRK07069	PRK07069	1421	0	0	0	0	0	0	0	-	0.906
PRK07069	PRK07069	1423	0	0	0	0	0	0	0	-	0.985
PRK07479	PRK07479	1420	0.04	0.04	0	0	0	0	0	-	1
PRK08104	PRK08104	944	0	0	0	0	0	0	0	-	0.157
PRK08217	PRK08217	1423	0.044	0.166	0.036	0.143	0.217	0.019	0.002	0.208	0.981
PRK08560	PRK08560	160	0.059	0.023	0.059	0.023	0	0.018	0	-	0.949
PRK08638	PRK08638	146	0.053	0.047	0.018	0.006	0	0.011	0	-	0.908
PRK08912	PRK08912	522	0.035	0.039	0.001	0	0.017	0.002	0	0.993	0.95
PRK09101	PRK09101	1381	0	0	0.074	0.003	0	0	0	-	0.948
PRK09242	PRK09242	1420	0.001	0.028	0	0.028	0	0.002	0.002	-	0.977
PRK09257	PRK09257	522	0	0	0	0	0	0	0	-	0.95
PRK09267	PRK09267	122	0	0.034	0	0	0	0	0	-	1
PRK09293	PRK09293	116	0.066	0.065	0.067	0.065	0.021	0	0.002	0.963	0.875
PRK09569	PRK09569	32	0.005	0.006	0.003	0.003	0.005	0.005	0.003	0.53	0.909
PRK09864	PRK09864	44	0.041	0.055	0.032	0.042	0.013	0.007	0.001	0.998	0.054
PRK09864	PRK09864	64	0.038	0.051	0.032	0.038	0.033	0.01	0	0.793	0.967
PRK10084	PRK10084	1420	0.11	0.125	0.043	0.056	0	0.002	0	-	1
PRK10151	PRK10151*	136	0.027	0.024	0.016	0.024	0.063	0.009	0.003	0.029	0.961
PRK10437	PRK10437	47	0.028	0.027	0.027	0.027	0	0.002	0	-	0.964
PRK10437	PRK10437	43	0.027	0.027	0.027	0.027	0	0	0	-	0.967
PRK10437	PRK10437	38	0.027	0.027	0.027	0.027	0	0	0	-	0.938
PRK10610	PRK10610*	66	0	0	0.008	0	0	0	0	-	0.727
PRK10675	PRK10675	1420	0.002	0.001	0	0	0	0.003	0.003	-	0.931
PRK10675	PRK10675	991	0	0	0	0	0	0	0	-	0
PRK10763	PRK10763	1	0.002	0	0.002	0.045	0	0.003	0	-	0.978
PRK10877	PRK10877	173	0.004	0	0.01	0	0	0.007	0	-	0.921
PRK10903	PRK10903	1	0	0	0	0	0	0	0	-	0
PRK10919	PRK10919*	6	0.009	0.038	0	0.066	0	0.003	0	-	0.024
PRK10954	PRK10954	51	0.005	0.005	0.005	0.005	0	0	0	-	0.437
PRK10954	PRK10954*	407	0.011	0.005	0.011	0.005	0	0.006	0	-	0.912
PRK10954	PRK10954	408	0.009	0.016	0.009	0.016	0	0.003	0	-	0.923
PRK11009	PRK11009	31	0.015	0.014	0.015	0.014	0	0.002	0	-	0.947
PRK11009	PRK11009	37	0.009	0.013	0.009	0.014	0	0.007	0.002	-	0.933
PRK11320	PRK11320	72	0.026	0.125	0.011	0.067	0	0.014	0	-	0.98
PRK11320	PRK11320	77	0.041	0.097	0.029	0.032	0.421	0.009	0.003	0	0.911
PRK11320	PRK11320	74	0.041	0.112	0.029	0.05	0.06	0.009	0.003	0.739	0.953
PRK11423	PRK11423*	490	0.031	0	0.031	0	0	0.01	0	-	0.1
PRK12285	PRK12285	160	0.033	0	0.045	0	0	0.006	0	-	0.979
PRK12351	PRK12351*	32	0.023	0.008	0.021	0.005	0	0.007	0	-	0.968
PRK12351	PRK12351	20	0.023	0.008	0.021	0.005	0	0.007	0	-	0
PRK12429	PRK12429	1423	0	0.092	0	0.092	0	0	0	-	0.977
cd00009	cd00009*	1189	0.016	0.005	0	0	0	0.012	0.008	-	0.928
cd00032	cd00032	201	0.022	0.049	0.001	0.046	0	0.019	0.002	-	0.264
cd00032	cd00032	198	0.05	0.054	0.029	0.03	0.06	0.015	0.012	0.062	0.94
cd00032	cd00032	190	0.044	0.049	0.009	0.044	0.035	0.006	0.007	0.665	0.876
cd00032	cd00032	196	0.038	0.041	0	0.042	0.108	0.004	0	0.09	0
cd00047	cd00047	63	0	0	0	0	0	0	0	-	0.795
cd00047	cd00047*	50	0.007	0.018	0	0.017	0	0	0	-	0.667
cd00093	cd00093*	39	0.086	0.086	0	0	0	0.008	0.001	-	0.786
cd00099	cd00099*	5156	0.01	0.01	0	0	0	0.014	0.014	-	0.507
cd00099	cd00099*	3687	0.027	0.027	0	0	0	0	0	-	0.917
cd00099	cd00099*	5049	0.027	0.027	0	0	0	0	0	-	0.688
cd00099	pfam00062*	122	0.045	0.066	0	0	0	0.018	0	-	0
cd00190	cd00104*	18	0.003	0	0.003	0	0	0.005	0	-	0
cd00109	cd00190*	101	0	0	0	0	0	0	0	-	0
cd00109	cd00190*	112	0	0	0	0	0	0	0	-	0
cd00109	cd00190	102	0	0	0	0	0	0	0	-	0
cd00109	cd00109*	51	0.034	0	0	0	0	0.003	0	-	0.304
cd00109	cd00109*	45	0.029	0	0	0	0	0.013	0	-	0.934
cd00109	cd00109	46	0.034	0	0	0	0	0	0	-	0.99
cd00109	cd00190	99	0	0	0	0	0	0	0	-	0
cd00190	cd00109*	112	0.003	0	0.003	0	0	0.004	0	-	0
cd00190	cd00109	75	0	0	0	0	0	0	0	-	0
smart00020	cd00109*	112	0.025	0.055	0.013	0.061	0.162	0.002	0.002	0	0
smart00020	cd00109	99	0.025	0.066	0.013	0.072	0.437	0.002	0.001	0	0
cd00119	cd00119*	52	0	0	0	0	0	0	0	-	0.944
cd00125	cd00125*	85	0	0	0	0	0	0	0	-	0.158
cd00125	cd00125	121	0	0	0	0	0	0	0	-	0
cd00125	cd00125	120	0	0	0	0	0	0	0	-	0.725
cd00125	cd00125	130	0	0	0	0	0	0	0	-	0.921
cd00125	cd00125*	33	0	0	0	0	0	0	0	-	0
cd00125	cd00125*	82	0	0	0	0	0	0	0	-	0.909
cd00125	cd00125	81	0	0	0	0	0	0	0	-	0
cd00125	cd00125*	80	0	0	0	0	0	0	0	-	1
cd00141	cd00141	7	0.021	0.021	0	0.003	0	0.006	0	-	0
cd00141	cd00141	8	0.02	0.021	0	0.003	0	0.007	0	-	0.908
cd00141	cd00141	12	0.023	0.021	0	0.003	0	0.007	0	-	0.845
cd00141	cd00141	1	0.025	0.021	0	0.003	0	0.005	0	-	0.667
cd00171	smart00177*	6	0.052	0.034	0	0	0	0.01	0	-	0
cd00171	smart00177	5	0.052	0.034	0	0	0	0.01	0	-	0
cd00181	cd00181	3	0.043	0.024	0	0	0	0	0	-	0.806
cd00187	cd00187	2	0.03	0.03	0.03	0.034	0	0.011	0	-	0.957
cd00187	pfam01845	3	0.03	0.03	0.03	0.034	0	0.011	0	-	0
cd00187	pfam01845	2	0.03	0.03	0.03	0.034	0	0.011	0	-	0
cd00190	cd00190*	32	0	0	0	0	0	0	0	-	0.923
cd00190	cd00190*	270	0	0	0	0.012	0	0	0	-	0.437
cd00190	cd00190*	275	0.015	0.023	0.012	0.024	0	0.005	0	-	0.941
cd00190	cd00190	218	0.018	0.023	0.016	0.024	0	0.005	0	-	0.775
cd00192	cd00192*	223	0.067	0.072	0.005	0.019	0	0.008	0	-	0.845
cd00192	cd00192	206	0.107	0.08	0.084	0.072	0	0.016	0	-	0.861
cd00206	cd00206	1	0	0	0	0	0	0	0	-	0.692
cd00229	cd00229	11	0.08	0.078	0	0	0	0.006	0	-	0.881
cd00229	cd00229	8	0.08	0.078	0	0	0	0.006	0	-	0
cd00231	cd00231	3	0.007	0	0	0	0	0.01	0	-	0
cd00233	cd00233*	15	0.026	0.047	0	0	0	0.014	0	-	0
cd00233	cd00233*	80	0.038	0.047	0	0	0	0.004	0	-	0.343
cd00233	cd00233*	56	0.037	0.047	0	0	0	0.006	0	-	0
cd00233	cd00233*	72	0.026	0.047	0	0	0	0.014	0	-	0
cd00233	cd00233*	83	0.025	0.047	0	0	0	0.014	0	-	0.955
cd00242	cd00190*	39	0.032	0	0.004	0	0	0.005	0	-	0
cd00242	cd00190*	37	0.032	0	0.004	0	0	0.005	0	-	0
cd00242	cd00242*	8	0.016	0	0.002	0	0	0.019	0	-	0.984
cd00243	cd00243*	3	0.069	0.037	0	0	0	0.015	0	-	0.889
cd00258	cd00258	9	0.002	0.005	0	0	0	0.005	0.003	-	0
cd00258	cd00258*	6	0	0.006	0	0	0	0	0	-	0.909
cd00311	cd00311	1086	0.008	0.008	0	0	0	0	0	-	0.975
cd00311	cd00311	693	0.008	0.008	0	0	0	0	0	-	0
cd00317	cd00317	60	0.016	0.017	0	0	0	0.013	0	-	0.583
cd00318	cd00318	8	0	0	0	0	0	0	0	-	0.903
cd00325	cd00325*	43	0	0	0	0	0	0	0	-	0.942
cd00354	cd00354	120	0.032	0.018	0.004	0	0	0.01	0.005	-	0.959
cd00383	cd00383	3	0.038	0.009	0	0	0	0.008	0	-	0
cd00412	cd00412	46	0	0	0	0	0	0	0	-	0.147
cd00412	cd00412	47	0.006	0.04	0	0	0	0	0	-	0.913
cd00412	cd00412	45	0.006	0.04	0	0	0	0	0	-	0.35
cd00412	cd00412	41	0.006	0.04	0	0	0	0	0	-	0
cd00412	cd00412	44	0.006	0.04	0	0	0	0	0	-	0.104
cd00435	cd00435*	3	0	0	0	0	0	0	0	-	0.174
cd00443	cd00443	154	0	0	0	0	0	0	0	-	0
cd00519	cd00519	8	0	0	0	0	0	0	0	-	0.131
cd00606	cd00606	30	0	0	0	0	0	0	0	-	0
cd00693	cd00693	100	0	0	0	0	0	0	0	-	0
cd00693	cd00693	95	0	0	0	0	0	0	0	-	0.051
cd00693	cd00693	32	0.003	0.003	0	0	0	0.004	0.004	-	0.852
cd00728	cd00728*	23	0.023	0.04	0.011	0.03	0.238	0.012	0.012	0	0.544
cd00730	cd00730	4	0	0	0	0	0	0	0	-	0
cd00735	cd00735	47	0.009	0	0	0	0	0.006	0	-	0.125
cd00735	cd00735*	42	0.009	0	0	0	0	0.006	0	-	0
cd00781	cd00781	111	0.027	0.061	0	0.024	0	0.013	0	-	0.986
cd00795	cd00795	47	0.003	0.188	0.009	0.191	0	0.004	0.002	-	0.889
cd00795	cd00795*	106	0.022	0	0.022	0	0	0.006	0	-	0.971
cd00805	cd00805	160	0	0	0	0	0	0	0	-	0.969
cd00886	cd00886	49	0.012	0.012	0	0	0	0	0	-	0.115
cd00886	cd00886	52	0.012	0.012	0	0	0	0	0	-	0.983
cd00886	cd00886	53	0.012	0.012	0	0	0	0	0	-	1
cd00933	cd00933	52	0.004	0.018	0	0	0	0.008	0	-	0.867
cd00933	cd00933	67	0.018	0.018	0	0	0	0	0	-	0.25
cd00933	cd00933	113	0.01	0.009	0	0	0	0.01	0.009	-	0
cd00933	cd00933	72	0.012	0.012	0	0	0	0.009	0.009	-	0.104
cd00933	cd00933	73	0.008	0.018	0	0	0	0.008	0	-	0.444
cd00933	cd00933	114	0.006	0.018	0	0	0	0.007	0	-	0
cd00946	cd00946	13	0.034	0.055	0.035	0.057	0.098	0	0.002	0.149	0.947
cd00992	cd00992*	73	0.057	0	0.007	0	0	0.009	0	-	1
cd01040	cd01040	1062	0.119	0.218	0	0	0	0.015	0	-	0.917
cd01056	cd01056	1605	0	0.021	0	0.007	0	0	0.017	-	0.101
cd01056	cd01056	1602	0	0.009	0	0.003	0	0	0.016	-	0.919
cd01056	cd01056	1598	0	0.009	0	0.003	0	0	0.015	-	0.339
cd01173	cd01173	116	0.006	0.01	0.003	0	0	0.009	0	-	0.955
cd01173	cd01173	91	0	0.01	0	0	0	0	0	-	0
cd01174	cd01174	133	0.011	0.013	0	0	0	0.003	0	-	0.938
cd01174	cd01174	94	0.01	0.013	0	0	0	0.004	0	-	0.8
cd01174	cd01174	96	0.006	0.009	0	0	0	0	0	-	0.903
cd01174	cd01174	95	0.006	0.009	0	0	0	0	0	-	0.902
cd01276	cd01276	52	0.103	0.112	0.002	0	0	0.011	0	-	0.948
cd01294	cd01294	113	0.02	0.012	0.009	0	0	0.012	0	-	0.972
cd00190	cd01327*	18	0	0	0	0	0	0	0	-	0
smart00020	cd01327*	18	0	0.058	0	0.064	0.124	0	0	0.085	0
cd01334	cd01334	254	0.025	0.021	0.006	0	0	0.001	0	-	0.976
cd01420	cd01420	29	0.061	0.07	0	0	0	0.004	0	-	0.878
cd01420	cd01420	28	0.061	0.07	0	0	0	0.004	0	-	0.128
cd01420	cd01420	25	0.061	0.07	0	0	0	0.004	0	-	0.949
cd01420	cd01420	17	0.061	0.07	0	0	0	0.003	0	-	0.867
cd01420	cd01420	16	0.062	0.07	0	0	0	0.003	0	-	0.682
cd01469	cd01469*	24	0.02	0.032	0	0	0	0.005	0	-	0.187
cd01469	cd01469*	26	0.02	0.032	0	0	0	0.003	0	-	0.869
cd01469	cd01469	2	0.012	0.02	0	0	0	0.01	0.016	-	0.692
cd01555	cd01555	12	0	0	0	0	0	0	0	-	1
cd01555	cd01555*	70	0	0	0	0	0	0	0	-	0.903
cd01555	cd01555	33	0	0	0	0	0	0	0	-	0.869
cd01555	cd01555	30	0	0	0	0	0	0	0	-	0.716
pfam02902	cd01763*	17	0	0.009	0	0	0	0	0	-	0
cd01803	cd01803*	71	0.014	0.009	0.014	0.009	0	0.018	0.017	-	0.849
cd01803	cd01803*	73	0.033	0	0.033	0	0	0.009	0	-	0.133
cd01803	cd01803*	65	0.039	0	0.039	0	0	0	0	-	0
cd01803	cd01803	67	0.007	0	0.007	0	0	0.008	0	-	0.829
cd01803	cd01803	70	0.007	0	0.007	0	0	0.008	0	-	0
cd01803	cd01803	60	0.007	0	0.007	0	0	0.009	0	-	0
pfam01088	cd01803*	5	0.009	0.057	0	0.042	0.303	0.006	0.003	0	0
cd01820	cd01820	15	0.091	0.086	0	0	0	0	0	-	0.543
cd01860	cd01860*	750	0.024	0.018	0	0.006	0	0	0	-	0.933
cd01862	cd01862	772	0.035	0.095	0	0.08	0.5	0.004	0.01	0.032	0
cd01862	cd01862	771	0.034	0.103	0	0.088	0	0.003	0	-	0.904
cd01942	cd01942*	133	0.012	0.01	0	0	0	0.002	0	-	0.8
cd02033	cd02033	1277	0.085	0.059	0.073	0.05	0	0.016	0	-	0.936
cd02185	cd02185	263	0.055	0.008	0.023	0	0	0.004	0	-	0.235
cd02198	cd02198	263	0	0	0	0	0	0	0	-	0.279
cd02198	cd02198	159	0	0	0	0	0	0	0	-	0.917
cd02430	cd02430	3	0.025	0.025	0	0	0	0	0	-	0.97
cd03013	cd03013*	486	0	0	0	0	0	0	0	-	0
cd03013	cd03013*	530	0	0	0	0	0	0	0	-	0.679
cd03119	cd03119	12	0.006	0.019	0.006	0.015	0	0.002	0	-	0.822
cd03147	cd03147	57	0.008	0.008	0	0	0	0.006	0	-	0
cd03397	cd03397	29	0.039	0.039	0	0.009	0	0	0	-	0.144
cd03443	cd03443	331	0.148	0.14	0	0	0	0.006	0	-	0.942
cd03443	cd03443	358	0.148	0.14	0	0	0	0.006	0	-	0.95
cd03443	cd03443	307	0.148	0.14	0	0	0	0.006	0	-	0.921
cd03443	cd03443	134	0.147	0.14	0	0	0	0.006	0	-	0
cd03443	cd03443	239	0.147	0.14	0	0	0	0.008	0	-	0
cd03449	cd03449	357	0.028	0.031	0	0	0	0.004	0	-	0.941
cd03562	cd03562	11	0.009	0.051	0	0	0	0.009	0	-	0
cd03562	cd03562	19	0.005	0.051	0	0	0	0.004	0	-	0.933
cd03562	cd03562	22	0.011	0.051	0	0	0	0.007	0	-	0
cd03567	cd03567*	16	0.039	0.054	0.007	0.014	0	0.017	0	-	0.412
cd03567	cd03567*	19	0.048	0.054	0.007	0.014	0	0	0	-	0.769
cd03590	cd03590*	161	0.171	0.148	0	0	0	0.009	0	-	0.842
cd03590	cd03590	164	0.172	0.148	0	0	0	0.009	0	-	0.453
cd03590	cd03590	159	0.176	0.148	0	0	0	0.003	0	-	0.5
cd03590	cd03590	152	0.169	0.148	0	0	0	0.014	0	-	0.042
cd03590	cd03590	162	0.176	0.148	0	0	0	0.003	0	-	0
cd03590	cd03590	140	0.013	0.073	0	0	0	0	0	-	0.453
cd03590	cd03590	139	0.013	0.073	0	0	0	0	0	-	0
cd03590	cd03590	158	0.013	0.073	0	0	0	0	0	-	0.1
cd03590	cd03590*	149	0.033	0.073	0	0	0	0.009	0	-	0
pfam00092	cd03594*	14	0.015	0	0	0	0	0	0	-	0
cd04113	cd04113*	857	0.063	0.055	0	0.038	0.297	0.007	0	0	0.847
cd04138	cd04138*	880	0	0.036	0	0.037	0	0	0	-	0.81
cd00171	cd04150*	6	0.049	0.034	0	0	0	0	0	-	0
cd04700	cd04700	1	0.013	0.022	0.01	0.024	0.029	0.015	0.004	0.671	0.942
pfam00017	pfam00017	70	0	0	0	0	0	0	0	-	0.958
pfam00017	pfam00017	39	0.007	0	0	0	0	0.008	0	-	0.104
pfam00026	pfam00026	32	0.002	0	0	0	0	0.003	0	-	0.808
pfam00026	pfam00026	71	0	0.031	0	0.029	0	0	0	-	0
pfam00026	pfam00026*	61	0	0.031	0	0.029	0	0	0	-	0
pfam00026	pfam00026	57	0	0.031	0	0.029	0	0	0	-	0.387
pfam00026	pfam00026	59	0	0.031	0	0.029	0	0	0	-	0.945
pfam00026	pfam00026	54	0.043	0.028	0.049	0.029	0	0.007	0	-	0
pfam00026	pfam00026*	35	0	0	0	0	0	0	0	-	0
pfam00034	pfam00034	47	0	0	0	0	0	0	0	-	0
pfam00034	pfam00034	67	0	0	0	0	0	0	0	-	0.153
pfam00048	pfam00048	27	0.065	0.078	0	0	0	0	0	-	0.893
pfam00050	pfam00082*	2	0.007	0	0	0	0	0.011	0	-	0
pfam00061	pfam00061	52	0.051	0.045	0	0	0	0.018	0.017	-	0
pfam00062	cd00099*	61	0.008	0	0	0	0	0.009	0	-	0
pfam00062	pfam00062	75	0.008	0	0	0	0	0.009	0	-	0.5
pfam00062	cd00099*	121	0	0	0	0	0	0	0	-	0
pfam00062	cd00099	64	0	0	0	0	0	0	0	-	0
pfam00062	cd00099*	108	0	0	0	0	0	0	0	-	0
pfam00062	cd00099*	124	0	0	0	0	0	0	0	-	0
pfam00062	pfam00062*	40	0	0	0	0	0	0	0	-	0
pfam00062	pfam00062*	58	0	0	0	0	0	0	0	-	0.95
pfam00067	pfam00067	72	0.021	0.022	0	0	0	0.002	0	-	0
pfam00067	pfam00067*	71	0.01	0.011	0	0	0	0.011	0.013	-	0
pfam00069	pfam00069*	123	0	0	0	0	0	0	0	-	0.7
pfam00069	pfam00069	225	0.044	0.028	0	0	0	0.002	0	-	0
pfam00077	pfam00077	251	0	0	0	0	0.018	0	0	0	0.961
pfam00078	pfam00078	99	0	0	0	0	0	0	0	-	0.211
pfam00080	pfam00080	233	0	0	0.004	0	0	0	0	-	0.931
pfam00080	pfam00080	113	0	0	0.006	0	0	0	0	-	0
pfam00082	pfam00050*	2	0	0	0	0	0	0	0	-	0
pfam00085	pfam00085*	530	0	0	0	0	0	0	0	-	0.919
pfam00085	pfam00085*	513	0	0	0	0	0	0	0	-	0.905
pfam00104	pfam00104	209	0.056	0.038	0.049	0.036	0	0.003	0	-	0.867
pfam00104	pfam00104	149	0.057	0.033	0.048	0.031	0.127	0.002	0.005	0.028	0
pfam00104	pfam00104	151	0.025	0.013	0	0	0	0.002	0	-	0
pfam00112	pfam00112*	49	0	0	0	0	0	0	0	-	1
pfam00112	pfam00112	42	0	0	0	0	0	0	0	-	0.134
pfam00121	pfam00121	1086	0.004	0.004	0	0	0	0	0	-	0.976
pfam00127	pfam00127*	150	0	0.016	0	0.016	0	0	0	-	0.75
pfam00127	pfam00127*	159	0	0.016	0	0.016	0	0	0	-	0.983
pfam00127	pfam00127*	126	0	0.016	0	0.016	0	0	0	-	0.89
pfam00127	pfam00127	149	0.007	0.007	0	0	0	0	0	-	0.9
pfam00155	pfam00155	522	0.02	0.022	0.008	0.005	0	0.008	0.001	-	0.933
smart00212	pfam00179	45	0.034	0.041	0	0	0	0	0	-	0
pfam00186	pfam00186	23	0.022	0	0.005	0	0	0	0	-	0.849
pfam00186	pfam00186	22	0	0	0	0	0	0	0	-	0
cd00190	pfam00197*	1	0	0	0	0	0	0	0	-	0
pfam00215	pfam00215	1083	0.12	0.11	0	0	0	0	0	-	0.947
pfam00229	pfam00229	181	0.007	0.013	0	0	0	0	0	-	0.202
pfam00248	pfam00248	47	0.006	0.003	0.005	0	0	0.006	0	-	0
pfam00248	pfam00248	4	0.008	0.012	0.003	0	0	0.006	0.011	-	0
pfam00249	pfam00249*	6	0	0	0	0	0	0	0	-	0
pfam00264	pfam00264*	2	0.026	0.026	0.016	0.016	0	0	0	-	0.156
pfam00082	pfam00280*	25	0	0	0	0	0	0	0	-	0
pfam00300	pfam00300*	48	0	0	0	0	0	0	0	-	0.96
pfam00300	pfam00300	19	0.037	0.045	0	0	0	0.004	0	-	0
pfam00334	pfam00334	225	0.032	0.032	0	0	0	0	0	-	0.994
pfam00334	pfam00334	228	0.032	0.032	0	0	0	0.001	0	-	0.112
pfam00343	pfam00343	53	0.017	0.026	0.005	0.023	0.122	0.007	0.001	0	0.841
pfam00343	pfam00343	48	0.017	0.027	0.005	0.025	0.117	0.007	0.001	0	0.799
pfam00343	pfam00343	45	0.017	0.029	0.005	0.026	0	0.007	0	-	0.921
pfam00343	pfam00343	54	0.063	0.017	0.028	0.005	0.001	0.007	0.006	0.991	0.961
pfam00381	pfam00381	7	0.011	0.011	0.016	0.016	0	0	0	-	1
pfam00405	smart00094*	40	0	0	0	0	0	0	0	-	0
pfam00405	pfam00405	4	0	0	0	0	0	0	0	-	0.949
pfam00413	pfam00413	77	0	0	0	0	0	0	0	-	0.75
pfam00413	pfam00413*	106	0	0	0	0	0	0	0	-	0
pfam00413	pfam00413*	90	0	0	0	0	0	0	0	-	1
pfam00447	pfam00447	2	0.011	0.122	0	0.103	0	0.016	0	-	0
pfam00457	pfam00457*	10	0	0	0	0	0	0	0	-	0.935
pfam00483	pfam00483	86	0.102	0.098	0	0	0	0	0	-	0.087
pfam00511	pfam00511	22	0.1	0	0.116	0	0	0.008	0	-	0.923
pfam00541	pfam00541	41	0	0	0	0	0	0	0	-	0.154
pfam00561	pfam00561*	231	0.028	0.035	0	0	0	0.01	0	-	1
pfam00635	pfam00635	20	0.07	0.016	0.019	0	0	0	0	-	0.952
pfam00635	pfam00635	11	0.07	0.016	0.019	0	0	0	0	-	0.938
pfam00635	pfam00635	12	0.07	0.016	0.019	0	0	0	0	-	0
pfam00651	pfam00651	22	0.038	0.04	0.025	0.016	0	0.013	0.001	-	0.962
pfam00692	pfam00692	55	0.134	0.017	0.108	0	0	0.009	0.01	-	0.481
pfam00692	pfam00692	116	0.15	0.022	0.119	0	0	0.004	0	-	0.165
pfam00702	pfam00702	99	0.009	0.012	0	0	0	0.008	0	-	0.952
pfam00716	pfam00716	23	0.166	0.298	0.162	0.266	0.204	0.019	0.002	0.978	0.896
pfam00755	pfam00755	2	0.041	0.044	0	0	0	0.001	0.002	-	0
pfam00840	pfam00840	3	0.01	0.01	0	0	0	0	0	-	0
pfam00850	pfam00850*	4	0.073	0.051	0.04	0.019	0.038	0.005	0.003	0.178	0.903
pfam00853	pfam00853	5	0.112	0.186	0.08	0.156	0	0.004	0	-	0.667
pfam00870	pfam00870*	33	0.062	0.07	0.051	0.041	0	0.004	0	-	0.615
pfam00903	pfam00903	147	0.012	0.038	0	0.025	0	0.004	0	-	0.887
pfam00908	pfam00908	37	0.018	0.01	0	0	0	0.003	0	-	0.924
pfam00974	pfam00974	2	0.031	0.021	0.022	0.012	0	0.002	0	-	0.215
pfam00998	pfam00998	24	0.02	0.03	0.009	0	0	0.002	0	-	1
pfam01036	pfam01036	6	0	0	0	0.044	0.027	0	0	0.766	1
pfam01048	pfam01048	654	0.043	0.041	0.004	0	0	0.013	0	-	0.956
smart00204	pfam01064	18	0.093	0.07	0	0	0	0.005	0	-	0
smart00204	smart00204	23	0.092	0.07	0	0	0	0.005	0	-	0.967
smart00204	pfam01064	16	0.091	0.07	0	0	0	0.005	0	-	0
smart00204	pfam01064	22	0.091	0.07	0	0	0	0.005	0	-	0
pfam01083	pfam01083*	3	0.084	0.079	0	0	0	0	0	-	0.8
pfam01094	pfam01094	15	0.103	0.077	0.014	0.02	0	0.002	0	-	0.842
pfam01094	pfam01094*	16	0.003	0.003	0	0	0	0	0	-	0.91
pfam01122	pfam01122	3	0	0	0	0	0	0	0	-	0.183
pfam01177	pfam01177*	12	0	0	0	0	0	0	0	-	0
pfam01182	pfam01182	37	0	0	0	0	0	0	0	-	0.876
pfam01202	pfam01202*	76	0.107	0.062	0.056	0.006	0	0.012	0	-	0.824
pfam01264	pfam01264	24	0.26	0.249	0.244	0.234	0	0.002	0	-	0.964
pfam01264	pfam01264	20	0.26	0.249	0.244	0.234	0	0.002	0	-	0.845
pfam01264	pfam01264	22	0.26	0.249	0.244	0.234	0	0.002	0	-	0.964
pfam01320	pfam01320	7	0	0.011	0	0	0	0	0	-	0.183
pfam01320	pfam01320	4	0.009	0.011	0	0	0	0.01	0	-	0.932
pfam01322	pfam01322*	7	0	0	0	0	0	0	0	-	0.863
pfam01353	pfam01353*	224	0.042	0.05	0.005	0.005	0	0.005	0.002	-	0.976
pfam01353	pfam01353*	276	0.039	0.051	0.005	0.005	0	0.002	0	-	0.929
pfam01353	pfam01353	229	0.054	0.063	0.005	0.009	0	0.002	0	-	0
pfam00686	pfam01373	67	0	0	0	0	0	0	0	-	0
pfam00686	pfam01373	61	0	0	0	0	0	0	0	-	0
pfam00686	pfam01373	55	0	0	0	0	0	0	0	-	0
pfam01395	pfam01395	7	0	0	0	0	0	0	0	-	0.918
pfam01404	pfam00812	8	0	0.061	0	0.051	0	0	0	-	0
pfam01404	pfam00812*	9	0	0.029	0	0.017	0.136	0	0	0	0
pfam00812	pfam01404*	9	0.036	0	0.037	0	0	0	0	-	0
pfam01453	pfam01453	28	0	0.009	0	0	0	0	0	-	0.964
pfam01453	pfam01453	42	0	0.009	0	0	0	0	0	-	0.963
pfam01652	pfam01652	6	0.171	0.12	0.072	0.015	0	0.005	0	-	0.3
pfam01742	pfam01742	9	0.059	0.024	0.039	0.01	0	0.003	0	-	0.917
pfam01768	pfam01768	10	0	0.062	0	0.038	0	0	0	-	0
pfam01804	pfam01804	297	0	0	0	0	0	0	0	-	0.134
pfam01812	pfam01812*	4	0.132	0.132	0	0	0	0	0	-	0.917
pfam01869	pfam01869	17	0.006	0	0	0	0	0.003	0	-	0.961
pfam01992	pfam01992	2	0.009	0.034	0	0.022	0	0	0	-	0.055
pfam02074	pfam02074	6	0.004	0.004	0	0	0	0	0	-	0
pfam02074	pfam02074	5	0.004	0.004	0	0	0	0	0	-	0.962
pfam02115	pfam02115	22	0	0	0	0	0	0	0	-	0.333
pfam02126	pfam02126	58	0.001	0.021	0	0.02	0	0.002	0.011	-	0.971
pfam02136	pfam02136	111	0.056	0.043	0.005	0	0	0.015	0	-	0.969
pfam02263	pfam02263	250	0.119	0.104	0.055	0.049	0	0.004	0	-	0.923
pfam02275	pfam02275	641	0.003	0.003	0	0	0	0	0	-	1
pfam02540	pfam02540	92	0.035	0.063	0	0	0	0.018	0	-	0.977
pfam02569	pfam02569	56	0.051	0.077	0.009	0.033	0	0.013	0	-	0.913
pfam02709	pfam02709	7	0.052	0.063	0	0.03	0.055	0.001	0.003	0.092	0.021
pfam02709	pfam02709	23	0.052	0.066	0	0.034	0	0.001	0	-	0
pfam02821	pfam02821*	8	0.051	0.11	0	0.016	0	0.01	0	-	0.875
pfam02923	pfam02923*	3	0.026	0.034	0	0.044	0.191	0.02	0.005	0	0.934
pfam02961	pfam02961	5	0.006	0.011	0	0.011	0	0.008	0	-	0.95
pfam03029	pfam03029	162	0.008	0.053	0	0	0	0.003	0	-	0.904
pfam03091	pfam03091	56	0	0	0	0	0	0	0	-	0.13
pfam03091	pfam03091	39	0	0	0	0	0	0	0	-	0.277
pfam03091	pfam03091	10	0	0	0	0	0	0	0	-	0.875
pfam03091	pfam03091	35	0	0	0	0	0	0	0	-	0.587
pfam03091	pfam03091	37	0	0	0	0	0	0	0	-	0.833
pfam03091	pfam03091	25	0	0	0	0	0	0	0	-	1
pfam03175	pfam03175	1	0.009	0.007	0.002	0	0	0.004	0	-	0.366
pfam03175	pfam03175	10	0.007	0.007	0	0	0	0	0	-	0.89
pfam03175	pfam03175	12	0.007	0.007	0	0	0	0	0	-	0.306
pfam03175	pfam03175	17	0.009	0.007	0	0	0	0	0	-	0.062
pfam03175	pfam03175	13	0.016	0.007	0.011	0	0	0.006	0	-	0.878
pfam03358	pfam03358	121	0.034	0.017	0	0	0	0	0	-	1
pfam03358	pfam03358	67	0.034	0.017	0	0	0	0	0	-	1
pfam03372	pfam03372*	7	0.138	0.18	0.008	0.055	0.182	0	0.004	0.048	0.818
pfam03414	pfam03414	11	0.007	0.007	0.003	0	0	0	0	-	0.958
pfam03623	pfam03623	7	0.129	0.119	0.036	0.022	0	0.008	0.003	-	0.913
pfam03645	pfam03645	3	0.068	0.063	0	0	0	0.005	0	-	0.957
pfam03714	pfam03714*	2	0.005	0.01	0	0	0	0.006	0	-	0.971
pfam08433	pfam08433	1242	0.019	0.16	0.002	0	0	0.016	0	-	0.938
pfam08433	pfam08433	1254	0.019	0.16	0.002	0	0	0.016	0	-	0.86
pfam03965	pfam03965	11	0.032	0.008	0	0	0	0	0	-	0.932
pfam03997	pfam03997	17	0.021	0	0	0	0	0	0	-	0
pfam04043	pfam04043*	5	0.03	0.02	0.004	0	0	0.005	0	-	0.9
pfam04072	pfam04072	6	0.013	0.122	0	0.11	0	0.013	0.01	-	0.921
pfam04072	pfam04072	9	0.011	0.122	0	0.11	0	0.014	0.01	-	0.872
pfam05362	pfam05362*	36	0.048	0.015	0.017	0.017	0	0.003	0	-	0.012
pfam05409	pfam05409	25	0.011	0.011	0.003	0.003	0.075	0.007	0.005	0	0.642
pfam06018	pfam06018	2	0.061	0.055	0.013	0	0	0.011	0	-	0.981
pfam06087	pfam06087	9	0.078	0.054	0.05	0.059	0.005	0.008	0	1	0.821
pfam06554	pfam06554	1	0	0	0	0	0	0	0	-	0
pfam07470	pfam07470	4	0	0	0	0	0	0	0	-	1
pfam07472	pfam07472	82	0.001	0	0.001	0	0	0.006	0	-	0.976
pfam07472	pfam07472	75	0.001	0	0.001	0	0	0.006	0	-	0.934
pfam07472	pfam07472	74	0.002	0	0.002	0	0	0.009	0	-	0.875
pfam07654	pfam07654*	1772	0	0.03	0	0	0	0	0	-	0
pfam07700	pfam07700	2	0.008	0	0	0	0	0.013	0	-	0.617
pfam07828	pfam07828*	11	0	0	0	0	0	0	0	-	0.978
pfam07828	pfam07828*	9	0	0	0	0	0	0	0	-	0.86
pfam07828	pfam07828*	7	0	0	0	0	0	0	0	-	0.864
pfam08881	pfam08881	6	0	0	0	0	0	0	0	-	0.98
pfam08915	pfam08915*	1	0	0	0	0	0	0	0	-	0.956
pfam09123	pfam09123	8	0	0	0	0	0	0	0	-	0.938
pfam09123	pfam09123	5	0	0	0	0	0	0	0	-	0.045
pfam09160	pfam09160	6	0	0	0	0	0	0	0	-	0.975
smart00006	smart00006	20	0.004	0	0.004	0	0	0.008	0	-	0
smart00006	smart00006	18	0.004	0	0.004	0	0	0.008	0	-	0
smart00006	smart00006	19	0.004	0	0.004	0	0	0.008	0	-	0.924
smart00006	smart00006	15	0.004	0	0.004	0	0	0.008	0	-	0
smart00006	smart00006	11	0	0	0	0	0	0	0	-	0.944
smart00006	smart00006	13	0	0	0	0	0	0	0	-	0.929
smart00020	smart00020	73	0.024	0.078	0.018	0.085	0	0	0	-	0
smart00043	smart00043	17	0	0	0	0.018	0	0	0	-	0.949
smart00043	smart00043	16	0	0	0	0.018	0	0	0	-	0.924
smart00043	smart00043	15	0	0	0	0.018	0	0	0	-	0
smart00043	smart00043	13	0	0	0	0.018	0	0	0	-	0.787
smart00079	smart00079	192	0.018	0.019	0	0	0	0.002	0	-	0
smart00079	smart00079	193	0.023	0.021	0.003	0.001	0	0.015	0.006	-	0.927
smart00079	smart00079	166	0.012	0.015	0	0	0	0.002	0.004	-	0.056
smart00079	smart00079	129	0.031	0.004	0.004	0	0	0	0	-	0.959
smart00090	smart00090	233	0.059	0.019	0.059	0	0	0.007	0	-	0.059
smart00090	smart00090	197	0.065	0.019	0.067	0	0	0.002	0	-	0
smart00092	cd00099*	12	0	0	0	0	0	0	0	-	0
smart00092	cd00099	11	0	0	0	0	0	0	0	-	0
smart00092	smart00092	40	0	0	0	0	0	0	0	-	0
smart00092	smart00092	29	0	0	0	0	0	0	0	-	0.936
smart00092	smart00092*	42	0	0	0	0	0	0	0	-	0
smart00092	smart00092*	43	0	0	0	0	0.046	0	0	0	0.893
smart00092	smart00092	58	0	0	0	0	0	0	0	-	0.215
smart00092	smart00092	61	0	0	0	0	0	0	0	-	0.909
smart00177	smart00177*	157	0.011	0.03	0.011	0.033	0	0.013	0.003	-	0.906
smart00238	smart00238*	27	0.16	0.17	0	0	0	0.012	0	-	0.939
smart00312	smart00312	4	0.016	0.008	0	0	0	0.013	0	-	0.061
smart00360	smart00360	79	0.071	0.05	0	0	0	0.012	0	-	0.561
smart00360	smart00360	37	0.01	0.021	0	0	0	0	0	-	0.387
smart00442	smart00442	35	0.025	0.019	0	0	0	0.007	0	-	0.9
smart00454	smart00454	14	0.102	0.134	0	0.029	0	0.01	0	-	0
smart00454	smart00454	15	0.085	0.134	0	0.029	0	0.015	0	-	0
smart00606	smart00606	8	0.003	0	0	0	0	0.004	0	-	0
smart00606	smart00606	10	0.056	0.056	0	0	0	0	0	-	0.067
smart00636	smart00636	24	0	0	0	0	0	0	0	-	0.926
smart00636	smart00636	11	0	0	0	0	0	0	0	-	0
smart00701	smart00701*	22	0	0	0	0	0	0	0	-	0.059
PRK00002	PRK00002	26	0.046	0.003	0.041	0	0	0.028	0	-	0.965
PRK00070	PRK00070	21	0.06	0.061	0.008	0.011	0	0.058	0.052	-	0.329
PRK00455	PRK00455	220	0.016	0	0.016	0	0	0.023	0	-	0.773
PRK00601	PRK00601	116	0.132	0.13	0.007	0.009	0.001	0.029	0.001	0.999	0.169
PRK02304	PRK02304	220	0.018	0.027	0.001	0.007	0	0.019	0.04	-	0.967
PRK03971	PRK03971	1	0.089	0.047	0.055	0.05	0	0.025	0	-	0.986
PRK04015	PRK04015	11	0.072	0.066	0.033	0.028	0	0.044	0.051	-	0.982
PRK04155	PRK04155	83	0.078	0.014	0.082	0.014	0	0.04	0	-	0.932
PRK04155	PRK04155	80	0.09	0.014	0.094	0.014	0	0.037	0	-	0.077
PRK05679	PRK05679	26	0.275	0.087	0.248	0.052	0	0.026	0	-	0.933
PRK07889	PRK07889	1420	0.029	0.006	0.029	0.007	0	0.035	0.003	-	0.966
PRK07889	PRK07889	63	0.034	0.007	0.034	0.007	0	0.036	0.002	-	0
PRK07889	PRK07889	986	0.027	0.007	0.027	0.007	0	0.029	0.002	-	0
PRK07889	PRK07889	1423	0.035	0.003	0.035	0.004	0.013	0.035	0.002	0.001	0.96
PRK07889	PRK07889	1421	0.035	0.006	0.035	0.007	0	0.037	0.003	-	0.905
PRK07933	PRK07933	1192	0.072	0.028	0.059	0.014	0	0.024	0	-	0.93
PRK10240	PRK10240	10	0.139	0.093	0.139	0.093	0.01	0.023	0.003	1	0.924
PRK10276	PRK10276	13	0.074	0.052	0.026	0	0	0.063	0	-	0.95
cd00070	cd00070*	17	0.071	0.044	0.008	0	0	0.026	0	-	0.913
cd00184	cd00184	181	0.018	0.057	0.006	0.047	0.03	0.02	0.011	0.99	0.191
cd00192	cd00192	16	0.135	0.07	0.109	0.066	0	0.052	0	-	0
cd00523	cd00523	5	0.089	0.078	0.062	0.027	0.022	0.042	0.005	0.787	0.913
cd00534	cd00534	536	0.006	0.063	0	0.062	0.036	0.004	0.043	1	0
cd00534	cd00534	497	0.006	0.055	0	0.054	0.118	0.004	0.038	0.042	0.959
cd00735	cd00735*	24	0.034	0	0.023	0	0	0.032	0	-	0.793
cd01043	cd01043	1605	0.132	0.044	0	0	0	0.037	0	-	0.116
cd01043	cd01043	1553	0.116	0.044	0	0	0	0.021	0	-	0.207
cd01043	cd01043	1602	0.127	0.044	0	0	0	0.024	0	-	0.984
cd01639	cd01639	111	0.061	0.048	0.023	0.033	0.03	0.058	0.005	0.928	0.934
cd01803	cd01803	22	0.03	0	0.03	0	0	0.027	0	-	0
cd01860	cd01860	936	0.024	0.018	0.009	0.006	0	0.021	0	-	0.477
cd03135	cd03135	85	0.034	0.039	0	0	0	0.02	0.017	-	0.982
cd03378	cd03378	47	0.026	0.063	0	0.016	0.113	0.02	0	0	0.968
cd03378	cd03378	24	0.026	0.094	0	0.052	0	0.02	0	-	0.9
cd03593	cd03593*	163	0.034	0.027	0	0	0	0.037	0.03	-	0.932
pfam00018	pfam00018*	76	0.072	0	0	0	0	0.067	0	-	1
pfam00019	pfam00019	23	0.048	0.02	0	0	0	0.037	0.001	-	0.959
pfam00069	pfam00069*	258	0.111	0.075	0.069	0.069	0	0.036	0.002	-	0.955
pfam00072	pfam00072	66	0.052	0.058	0	0	0	0.036	0	-	0.938
pfam00104	pfam00104	222	0.057	0.016	0.037	0.013	0	0.036	0.015	-	0.913
pfam00104	pfam00104	153	0.061	0.013	0.033	0	0	0.038	0	-	0.089
pfam00139	pfam00139*	875	0.033	0	0.006	0	0	0.04	0	-	1
pfam00139	pfam00139*	870	0.042	0	0.007	0	0	0.04	0	-	0.989
pfam00139	pfam00139	775	0.042	0	0.007	0	0	0.043	0	-	0.402
pfam00303	pfam00303	83	0	0.025	0	0.025	0	0.001	0.041	-	0.949
pfam07475	pfam07475	59	0.163	0.208	0.048	0.097	0.044	0.023	0.011	1	0.17
pfam07475	pfam00381	9	0.163	0.196	0.048	0.081	0.351	0.024	0.013	0	0
pfam07475	pfam00381	11	0.163	0.215	0.048	0.106	0	0.024	0	-	0
pfam00511	pfam00511	19	0.118	0	0.137	0	0	0.033	0	-	0.833
pfam00607	cd01926	17	0.017	0.003	0	0.008	0	0.034	0.004	-	0
pfam00607	pfam00607	24	0.017	0	0	0.004	0.038	0.034	0	-	0.798
pfam00685	pfam00685*	14	0.031	0.102	0.002	0.086	0	0.01	0.091	-	1
pfam00709	pfam00709*	317	0.017	0.016	0	0	0	0.027	0.026	-	0.919
pfam00715	pfam00715	5	0.081	0.072	0.079	0.074	0.072	0.028	0.004	0.691	0.75
pfam00808	pfam00808	580	0.022	0.015	0	0	0	0.031	0	-	0.95
pfam01036	pfam01036	14	0.053	0.065	0.024	0.059	0	0.041	0	-	0
pfam01133	pfam01133*	2	0.053	0.038	0.044	0.029	0	0.028	0	-	0.958
pfam01202	pfam01202	833	0.089	0.062	0.037	0.006	0	0.031	0	-	0.794
pfam01202	pfam01202	612	0.089	0.062	0.037	0.006	0	0.031	0	-	0
pfam01382	pfam01382	301	0.017	0.003	0.008	0.002	0	0.024	0.019	-	0.963
pfam01382	pfam01382	296	0.037	0.014	0.015	0.007	0	0.022	0.036	-	0.888
pfam01382	pfam01382	297	0.038	0.011	0.016	0.003	0.023	0.022	0.03	0	0.944
pfam01804	pfam01804*	470	0.025	0.016	0	0	0	0.038	0.02	-	0.39
pfam01817	pfam01817	29	0.094	0.022	0.032	0	0	0.024	0	-	0.94
pfam01845	cd00187	3	0.04	0	0.04	0	0	0.028	0	-	0
pfam01845	cd00187	2	0.04	0	0.04	0	0	0.028	0	-	0
pfam01845	pfam01845	16	0.027	0	0.027	0	0	0.026	0	-	0.943
pfam01845	pfam01845	14	0.025	0	0.025	0	0	0.026	0	-	0.008
pfam01845	pfam01845	13	0.017	0	0.017	0	0	0.026	0	-	0.85
pfam01894	pfam01894	20	0.045	0.023	0.029	0	0	0.035	0	-	0.21
pfam03166	pfam03166*	15	0.004	0.048	0.006	0.034	0	0.005	0.056	-	0.077
pfam03358	pfam03358	122	0.056	0.044	0	0	0	0.033	0.042	-	0.972
pfam03405	pfam03405	985	0.031	0.022	0	0.024	0	0.023	0.001	-	0
pfam03405	pfam03405	1099	0.031	0.022	0	0.024	0	0.023	0.001	-	0.978
pfam03405	pfam03405	1100	0.031	0.022	0	0.024	0	0.023	0.001	-	0.964
pfam03466	pfam03466	214	0.053	0.069	0.012	0.014	0	0.02	0	-	0.924
pfam03623	pfam03623	3	0.149	0.119	0.029	0.022	0	0.02	0.003	-	0.648
pfam04628	pfam04051*	6	0.025	0	0.027	0	0	0.035	0	-	0
pfam04628	pfam04051	4	0.025	0	0.027	0	0	0.035	0	-	0
pfam04127	pfam04127*	4	0.06	0.103	0.052	0.092	0.146	0.034	0.007	0.117	0.88
pfam07823	pfam07823	3	0.078	0.021	0.041	0	0	0.021	0	-	0.226
pfam08761	pfam08761	2	0.05	0.026	0.049	0.033	0	0.052	0	-	0.957
pfam09195	pfam09195*	3	0.01	0.088	0.004	0.074	0	0.014	0.036	-	0.937
smart00326	smart00326*	76	0.048	0.022	0.008	0	0	0.032	0.014	-	0.884
smart00360	smart00360	57	0.032	0	0	0	0	0.021	0	-	0.89
smart00454	smart00454	16	0.087	0.134	0	0.029	0	0.021	0	-	0.944
