# Supplementary material for: Intrinsic Disorder in Protein Interactions: Insights From a Comprehensive Structural Analysis
Source: PLoS Comput Biol. 2009 Mar 13;5(3):e1000316. doi: 10.1371/journal.pcbi.1000316 (PMC2646137; doi:10.1371/journal.pcbi.1000316)
Supplement: Dataset S3 — Functional annotations of complexes (0.25 MB TXT) [file pcbi.1000316.s005.txt]

Dataset S3. Functional annotations of complexes. 

This file provides a list of PDB chains, their families, and associated GO terms 
(and names) in tab-delimited format. The mapping between chains and GO terms was 
obtained from:
ftp://ftp.ebi.ac.uk/pub/databases/GO/goa/PDB/gene_association.goa_pdb.gz
---------------------------------------------------------------------------
13PK_A	cd00318	GO:0004618,phosphoglycerate kinase activity
13PK_B	cd00318	GO:0004618,phosphoglycerate kinase activity
13PK_C	cd00318	GO:0004618,phosphoglycerate kinase activity
13PK_D	cd00318	GO:0004618,phosphoglycerate kinase activity
150L_A	cd00735	GO:0003796,lysozyme activity
150L_B	cd00735	GO:0003796,lysozyme activity
150L_C	cd00735	GO:0003796,lysozyme activity
150L_D	cd00735	GO:0003796,lysozyme activity
16PK_A	cd00318	GO:0004618,phosphoglycerate kinase activity
193L_A	pfam00062	GO:0003796,lysozyme activity
1A07_A	pfam00017	GO:0005515,protein binding
1A07_B	pfam00017	GO:0005515,protein binding
1A08_A	pfam00017	GO:0005515,protein binding
1A08_B	pfam00017	GO:0005515,protein binding
1A09_A	pfam00017	GO:0005515,protein binding
1A09_B	pfam00017	GO:0005515,protein binding
1A1B_A	pfam00017	GO:0005515,protein binding
1A1B_B	pfam00017	GO:0005515,protein binding
1A1C_A	pfam00017	GO:0005515,protein binding
1A1C_B	pfam00017	GO:0005515,protein binding
1A1E_A	pfam00017	GO:0005515,protein binding
1A1E_B	pfam00017	GO:0005515,protein binding
1A2J_A	PRK10954	GO:0015035,protein disulfide oxidoreductase activity
1A2L_A	PRK10954	GO:0015035,protein disulfide oxidoreductase activity
1A2L_B	PRK10954	GO:0015035,protein disulfide oxidoreductase activity
1A2M_A	PRK10954	GO:0015035,protein disulfide oxidoreductase activity
1A2M_B	PRK10954	GO:0015035,protein disulfide oxidoreductase activity
1A2P_A	cd00933	GO:0003723,RNA binding	GO:0004521,endoribonuclease activity	GO:0004540,ribonuclease activity
1A2P_B	cd00933	GO:0003723,RNA binding	GO:0004521,endoribonuclease activity	GO:0004540,ribonuclease activity
1A2P_C	cd00933	GO:0003723,RNA binding	GO:0004521,endoribonuclease activity	GO:0004540,ribonuclease activity
1A2W_A	smart00092	GO:0003676,nucleic acid binding	GO:0004522,pancreatic ribonuclease activity
1A2W_B	smart00092	GO:0003676,nucleic acid binding	GO:0004522,pancreatic ribonuclease activity
1A33_A	cd00317	GO:0003755,peptidyl-prolyl cis-trans isomerase activity
1A3C_A	PRK05205
1A3D_A	cd00125	GO:0004623,phospholipase A2 activity	GO:0005509,calcium ion binding
1A3F_A	cd00125	GO:0004623,phospholipase A2 activity	GO:0005509,calcium ion binding
1A3F_B	cd00125	GO:0004623,phospholipase A2 activity	GO:0005509,calcium ion binding
1A3F_C	cd00125	GO:0004623,phospholipase A2 activity	GO:0005509,calcium ion binding
1A3Y_A	pfam00061	GO:0005215,transporter activity	GO:0005488,binding	GO:0005549,odorant binding
1A3Y_B	pfam00061	GO:0005215,transporter activity	GO:0005488,binding	GO:0005549,odorant binding
1A4L_A	cd00443	GO:0004000,adenosine deaminase activity	GO:0019239,deaminase activity
1A4L_B	cd00443	GO:0004000,adenosine deaminase activity	GO:0019239,deaminase activity
1A4L_C	cd00443	GO:0004000,adenosine deaminase activity	GO:0019239,deaminase activity
1A4L_D	cd00443	GO:0004000,adenosine deaminase activity	GO:0019239,deaminase activity
1A4M_A	cd00443	GO:0004000,adenosine deaminase activity	GO:0019239,deaminase activity
1A4M_B	cd00443	GO:0004000,adenosine deaminase activity	GO:0019239,deaminase activity
1A4M_C	cd00443	GO:0004000,adenosine deaminase activity	GO:0019239,deaminase activity
1A4M_D	cd00443	GO:0004000,adenosine deaminase activity	GO:0019239,deaminase activity
1A4U_A	PRK06550	GO:0003824,catalytic activity	GO:0004022,alcohol dehydrogenase activity	GO:0005488,binding	GO:0016491,oxidoreductase activity
1A4U_B	PRK06550	GO:0003824,catalytic activity	GO:0004022,alcohol dehydrogenase activity	GO:0005488,binding	GO:0016491,oxidoreductase activity
1A4X_A	PRK05205
1A4X_B	PRK05205
1AAR_A	cd01803
1AAR_B	cd01803
1AAW_A	PRK09257	GO:0003824,catalytic activity	GO:0008483,transaminase activity	GO:0016769,transferase activity, transferring nitrogenous groups	GO:0030170,pyridoxal phosphate binding
1AB4_A	cd00187	GO:0003677,DNA binding	GO:0003918,DNA topoisomerase (ATP-hydrolyzing) activity	GO:0005524,ATP binding
1ABB_A	pfam00343	GO:0004645,phosphorylase activity	GO:0030170,pyridoxal phosphate binding
1ABB_B	pfam00343	GO:0004645,phosphorylase activity	GO:0030170,pyridoxal phosphate binding
1ABB_C	pfam00343	GO:0004645,phosphorylase activity	GO:0030170,pyridoxal phosphate binding
1ABB_D	pfam00343	GO:0004645,phosphorylase activity	GO:0030170,pyridoxal phosphate binding
1ADD_A	cd00443	GO:0004000,adenosine deaminase activity	GO:0019239,deaminase activity
1ADE_A	pfam00709	GO:0004019,adenylosuccinate synthase activity	GO:0005525,GTP binding
1ADE_B	pfam00709	GO:0004019,adenylosuccinate synthase activity	GO:0005525,GTP binding
1ADI_A	pfam00709	GO:0004019,adenylosuccinate synthase activity	GO:0005525,GTP binding
1ADI_B	pfam00709	GO:0004019,adenylosuccinate synthase activity	GO:0005525,GTP binding
1AF4_A	pfam00082	GO:0004252,serine-type endopeptidase activity
1AFK_A	smart00092	GO:0003676,nucleic acid binding	GO:0004522,pancreatic ribonuclease activity
1AFK_B	smart00092	GO:0003676,nucleic acid binding	GO:0004522,pancreatic ribonuclease activity
1AFL_A	smart00092	GO:0003676,nucleic acid binding	GO:0004522,pancreatic ribonuclease activity
1AFL_B	smart00092	GO:0003676,nucleic acid binding	GO:0004522,pancreatic ribonuclease activity
1AFR_A	pfam03405	GO:0016491,oxidoreductase activity	GO:0045300,acyl-[acyl-carrier-protein] desaturase activity	GO:0046914,transition metal ion binding
1AFR_B	pfam03405	GO:0016491,oxidoreductase activity	GO:0045300,acyl-[acyl-carrier-protein] desaturase activity	GO:0046914,transition metal ion binding
1AFR_C	pfam03405	GO:0016491,oxidoreductase activity	GO:0045300,acyl-[acyl-carrier-protein] desaturase activity	GO:0046914,transition metal ion binding
1AFR_D	pfam03405	GO:0016491,oxidoreductase activity	GO:0045300,acyl-[acyl-carrier-protein] desaturase activity	GO:0046914,transition metal ion binding
1AFR_E	pfam03405	GO:0016491,oxidoreductase activity	GO:0045300,acyl-[acyl-carrier-protein] desaturase activity	GO:0046914,transition metal ion binding
1AFR_F	pfam03405	GO:0016491,oxidoreductase activity	GO:0045300,acyl-[acyl-carrier-protein] desaturase activity	GO:0046914,transition metal ion binding
1AFU_A	smart00092	GO:0003676,nucleic acid binding	GO:0004522,pancreatic ribonuclease activity
1AFU_B	smart00092	GO:0003676,nucleic acid binding	GO:0004522,pancreatic ribonuclease activity
1AG9_A	PRK09267	GO:0009055,electron carrier activity	GO:0010181,FMN binding	GO:0016491,oxidoreductase activity
1AG9_B	PRK09267	GO:0009055,electron carrier activity	GO:0010181,FMN binding	GO:0016491,oxidoreductase activity
1AHN_A	PRK09267	GO:0009055,electron carrier activity	GO:0010181,FMN binding	GO:0016491,oxidoreductase activity
1AIQ_A	PRK01827	GO:0004799,thymidylate synthase activity
1AIQ_B	PRK01827	GO:0004799,thymidylate synthase activity
1AJM_A	PRK01827	GO:0004799,thymidylate synthase activity
1AK4_C	pfam00607
1AK4_D	pfam00607
1AKA_A	PRK09257	GO:0003824,catalytic activity	GO:0008483,transaminase activity	GO:0016769,transferase activity, transferring nitrogenous groups	GO:0030170,pyridoxal phosphate binding
1AKA_B	PRK09257	GO:0003824,catalytic activity	GO:0008483,transaminase activity	GO:0016769,transferase activity, transferring nitrogenous groups	GO:0030170,pyridoxal phosphate binding
1AKB_A	PRK09257	GO:0003824,catalytic activity	GO:0008483,transaminase activity	GO:0016769,transferase activity, transferring nitrogenous groups	GO:0030170,pyridoxal phosphate binding
1AKS_A	cd00190
1AL6_A	PRK09569	GO:0004108,citrate (Si)-synthase activity	GO:0046912,transferase activity, transferring acyl groups, acyl groups converted into alkyl on transfer
1AN1_E	cd00190
1AN5_A	PRK01827	GO:0004799,thymidylate synthase activity
1AN5_B	PRK01827	GO:0004799,thymidylate synthase activity
1AOB_A	PRK01827
1AON_A	PRK00013	GO:0005515,protein binding	GO:0005524,ATP binding	GO:0051082,unfolded protein binding
1AON_B	PRK00013	GO:0005515,protein binding	GO:0005524,ATP binding	GO:0051082,unfolded protein binding
1AON_C	PRK00013	GO:0005515,protein binding	GO:0005524,ATP binding	GO:0051082,unfolded protein binding
1AON_D	PRK00013	GO:0005515,protein binding	GO:0005524,ATP binding	GO:0051082,unfolded protein binding
1AON_E	PRK00013	GO:0005515,protein binding	GO:0005524,ATP binding	GO:0051082,unfolded protein binding
1AON_F	PRK00013	GO:0005515,protein binding	GO:0005524,ATP binding	GO:0051082,unfolded protein binding
1AON_G	PRK00013	GO:0005515,protein binding	GO:0005524,ATP binding	GO:0051082,unfolded protein binding
1AON_H	PRK00013	GO:0005515,protein binding	GO:0005524,ATP binding	GO:0051082,unfolded protein binding
1AON_I	PRK00013	GO:0005515,protein binding	GO:0005524,ATP binding	GO:0051082,unfolded protein binding
1AON_J	PRK00013	GO:0005515,protein binding	GO:0005524,ATP binding	GO:0051082,unfolded protein binding
1AON_K	PRK00013	GO:0005515,protein binding	GO:0005524,ATP binding	GO:0051082,unfolded protein binding
1AON_L	PRK00013	GO:0005515,protein binding	GO:0005524,ATP binding	GO:0051082,unfolded protein binding
1AON_M	PRK00013	GO:0005515,protein binding	GO:0005524,ATP binding	GO:0051082,unfolded protein binding
1AON_N	PRK00013	GO:0005515,protein binding	GO:0005524,ATP binding	GO:0051082,unfolded protein binding
1AQ7_A	cd00190
1AQP_A	smart00092	GO:0003676,nucleic acid binding	GO:0004522,pancreatic ribonuclease activity
1ARG_A	PRK09257	GO:0003824,catalytic activity	GO:0008483,transaminase activity	GO:0016769,transferase activity, transferring nitrogenous groups	GO:0030170,pyridoxal phosphate binding
1ARG_B	PRK09257	GO:0003824,catalytic activity	GO:0008483,transaminase activity	GO:0016769,transferase activity, transferring nitrogenous groups	GO:0030170,pyridoxal phosphate binding
1ASL_A	PRK09257	GO:0003824,catalytic activity	GO:0008483,transaminase activity	GO:0016769,transferase activity, transferring nitrogenous groups	GO:0030170,pyridoxal phosphate binding
1ASL_B	PRK09257	GO:0003824,catalytic activity	GO:0008483,transaminase activity	GO:0016769,transferase activity, transferring nitrogenous groups	GO:0030170,pyridoxal phosphate binding
1ASM_A	PRK09257	GO:0003824,catalytic activity	GO:0008483,transaminase activity	GO:0016769,transferase activity, transferring nitrogenous groups	GO:0030170,pyridoxal phosphate binding
1ASM_B	PRK09257	GO:0003824,catalytic activity	GO:0008483,transaminase activity	GO:0016769,transferase activity, transferring nitrogenous groups	GO:0030170,pyridoxal phosphate binding
1ASN_A	PRK09257	GO:0003824,catalytic activity	GO:0008483,transaminase activity	GO:0016769,transferase activity, transferring nitrogenous groups	GO:0030170,pyridoxal phosphate binding
1ASN_B	PRK09257	GO:0003824,catalytic activity	GO:0008483,transaminase activity	GO:0016769,transferase activity, transferring nitrogenous groups	GO:0030170,pyridoxal phosphate binding
1ATJ_A	cd00693	GO:0004601,peroxidase activity	GO:0009055,electron carrier activity	GO:0020037,heme binding
1ATJ_B	cd00693	GO:0004601,peroxidase activity	GO:0009055,electron carrier activity	GO:0020037,heme binding
1ATJ_C	cd00693	GO:0004601,peroxidase activity	GO:0009055,electron carrier activity	GO:0020037,heme binding
1ATJ_D	cd00693	GO:0004601,peroxidase activity	GO:0009055,electron carrier activity	GO:0020037,heme binding
1ATJ_E	cd00693	GO:0004601,peroxidase activity	GO:0009055,electron carrier activity	GO:0020037,heme binding
1ATJ_F	cd00693	GO:0004601,peroxidase activity	GO:0009055,electron carrier activity	GO:0020037,heme binding
1AUC_A	pfam00085
1AV5_A	cd01276	GO:0003824,catalytic activity
1AV5_B	cd01276	GO:0003824,catalytic activity
1AV8_A	PRK09101	GO:0004748,ribonucleoside-diphosphate reductase activity	GO:0016491,oxidoreductase activity	GO:0046914,transition metal ion binding
1AV8_B	PRK09101	GO:0004748,ribonucleoside-diphosphate reductase activity	GO:0016491,oxidoreductase activity	GO:0046914,transition metal ion binding
1AVW_A	cd00190
1AVX_A	cd00190
1AWB_A	cd01639	GO:0004437,inositol or phosphatidylinositol phosphatase activity	GO:0042578,phosphoric ester hydrolase activity
1AWB_B	cd01639	GO:0004437,inositol or phosphatidylinositol phosphatase activity	GO:0042578,phosphoric ester hydrolase activity
1AXW_A	PRK01827	GO:0004799,thymidylate synthase activity
1AXW_B	PRK01827	GO:0004799,thymidylate synthase activity
1AYI_A	pfam01320	GO:0015643,toxin binding
1AYP_A	cd00125	GO:0004623,phospholipase A2 activity	GO:0005509,calcium ion binding
1AYP_B	cd00125	GO:0004623,phospholipase A2 activity	GO:0005509,calcium ion binding
1AYP_C	cd00125	GO:0004623,phospholipase A2 activity	GO:0005509,calcium ion binding
1AYP_D	cd00125	GO:0004623,phospholipase A2 activity	GO:0005509,calcium ion binding
1AYP_E	cd00125	GO:0004623,phospholipase A2 activity	GO:0005509,calcium ion binding
1AYP_F	cd00125	GO:0004623,phospholipase A2 activity	GO:0005509,calcium ion binding
1AZU_A	pfam00127	GO:0005507,copper ion binding	GO:0009055,electron carrier activity
1AZZ_C	cd00242
1AZZ_D	cd00242
1B02_A	pfam00303	GO:0004799,thymidylate synthase activity
1B0C_A	cd00109	GO:0004867,serine-type endopeptidase inhibitor activity
1B0C_B	cd00109	GO:0004867,serine-type endopeptidase inhibitor activity
1B0C_C	cd00109	GO:0004867,serine-type endopeptidase inhibitor activity
1B0C_D	cd00109	GO:0004867,serine-type endopeptidase inhibitor activity
1B0C_E	cd00109	GO:0004867,serine-type endopeptidase inhibitor activity
1B14_A	PRK06550
1B14_B	PRK06550	GO:0003824,catalytic activity	GO:0004022,alcohol dehydrogenase activity	GO:0005488,binding	GO:0016491,oxidoreductase activity
1B15_A	PRK06550	GO:0003824,catalytic activity	GO:0004022,alcohol dehydrogenase activity	GO:0005488,binding	GO:0016491,oxidoreductase activity
1B15_B	PRK06550	GO:0003824,catalytic activity	GO:0004022,alcohol dehydrogenase activity	GO:0005488,binding	GO:0016491,oxidoreductase activity
1B16_A	PRK06550	GO:0003824,catalytic activity	GO:0004022,alcohol dehydrogenase activity	GO:0005488,binding	GO:0016491,oxidoreductase activity
1B16_B	PRK06550	GO:0003824,catalytic activity	GO:0004022,alcohol dehydrogenase activity	GO:0005488,binding	GO:0016491,oxidoreductase activity
1B27_A	cd00933	GO:0003723,RNA binding	GO:0004521,endoribonuclease activity	GO:0004540,ribonuclease activity
1B27_B	cd00933	GO:0003723,RNA binding	GO:0004521,endoribonuclease activity	GO:0004540,ribonuclease activity
1B27_C	cd00933	GO:0003723,RNA binding	GO:0004521,endoribonuclease activity	GO:0004540,ribonuclease activity
1B2K_A	pfam00062	GO:0003796,lysozyme activity
1B2K_B	pfam00062	GO:0003796,lysozyme activity
1B2L_A	PRK06550	GO:0003824,catalytic activity	GO:0004022,alcohol dehydrogenase activity	GO:0005488,binding	GO:0016491,oxidoreductase activity
1B2X_A	cd00933	GO:0003723,RNA binding	GO:0004521,endoribonuclease activity	GO:0004540,ribonuclease activity
1B2X_B	cd00933	GO:0003723,RNA binding	GO:0004521,endoribonuclease activity	GO:0004540,ribonuclease activity
1B2X_C	cd00933	GO:0003723,RNA binding	GO:0004521,endoribonuclease activity	GO:0004540,ribonuclease activity
1B4D_A	pfam00343	GO:0004645,phosphorylase activity	GO:0030170,pyridoxal phosphate binding
1B4F_A	smart00454
1B4F_B	smart00454
1B4F_C	smart00454
1B4F_D	smart00454
1B4F_E	smart00454
1B4F_F	smart00454
1B4F_G	smart00454
1B4F_H	smart00454
1B4L_A	pfam00080	GO:0046872,metal ion binding
1B57_A	cd00946	GO:0003824,catalytic activity	GO:0004332,fructose-bisphosphate aldolase activity	GO:0008270,zinc ion binding
1B57_B	cd00946	GO:0003824,catalytic activity	GO:0004332,fructose-bisphosphate aldolase activity	GO:0008270,zinc ion binding
1B67_A	pfam00808	GO:0003677,DNA binding	GO:0043565,sequence-specific DNA binding
1B67_B	pfam00808	GO:0003677,DNA binding	GO:0043565,sequence-specific DNA binding
1B8G_A	pfam00155	GO:0003824,catalytic activity	GO:0016769,transferase activity, transferring nitrogenous groups	GO:0016847,1-aminocyclopropane-1-carboxylate synthase activity	GO:0030170,pyridoxal phosphate binding
1B8G_B	pfam00155	GO:0003824,catalytic activity	GO:0016769,transferase activity, transferring nitrogenous groups	GO:0016847,1-aminocyclopropane-1-carboxylate synthase activity	GO:0030170,pyridoxal phosphate binding
1B8Y_A	pfam00413	GO:0004222,metalloendopeptidase activity	GO:0008237,metallopeptidase activity	GO:0008270,zinc ion binding
1B99_A	pfam00334	GO:0004550,nucleoside diphosphate kinase activity	GO:0005524,ATP binding
1B99_B	pfam00334	GO:0004550,nucleoside diphosphate kinase activity	GO:0005524,ATP binding
1B99_C	pfam00334	GO:0004550,nucleoside diphosphate kinase activity	GO:0005524,ATP binding
1B99_D	pfam00334	GO:0004550,nucleoside diphosphate kinase activity	GO:0005524,ATP binding
1B99_E	pfam00334	GO:0004550,nucleoside diphosphate kinase activity	GO:0005524,ATP binding
1B99_F	pfam00334	GO:0004550,nucleoside diphosphate kinase activity	GO:0005524,ATP binding
1B9C_A	pfam01353
1B9C_B	pfam01353
1B9C_C	pfam01353
1B9C_D	pfam01353
1BAM_A	pfam02923	GO:0000287,magnesium ion binding	GO:0003677,DNA binding	GO:0009036,Type II site-specific deoxyribonuclease activity
1BBC_A	cd00125	GO:0004623,phospholipase A2 activity	GO:0005509,calcium ion binding
1BHC_A	cd00109	GO:0004867,serine-type endopeptidase inhibitor activity
1BHC_B	cd00109	GO:0004867,serine-type endopeptidase inhibitor activity
1BHC_C	cd00109	GO:0004867,serine-type endopeptidase inhibitor activity
1BHC_D	cd00109	GO:0004867,serine-type endopeptidase inhibitor activity
1BHC_E	cd00109	GO:0004867,serine-type endopeptidase inhibitor activity
1BHC_F	cd00109	GO:0004867,serine-type endopeptidase inhibitor activity
1BHC_G	cd00109	GO:0004867,serine-type endopeptidase inhibitor activity
1BHC_H	cd00109	GO:0004867,serine-type endopeptidase inhibitor activity
1BHC_I	cd00109	GO:0004867,serine-type endopeptidase inhibitor activity
1BHC_J	cd00109	GO:0004867,serine-type endopeptidase inhibitor activity
1BHM_A	pfam02923	GO:0000287,magnesium ion binding	GO:0003677,DNA binding	GO:0009036,Type II site-specific deoxyribonuclease activity
1BHM_B	pfam02923	GO:0000287,magnesium ion binding	GO:0003677,DNA binding	GO:0009036,Type II site-specific deoxyribonuclease activity
1BHO_1	cd01469
1BHO_2	cd01469
1BHQ_1	cd01469
1BHQ_2	cd01469
1BHX_B	cd00190
1BIO_A	cd00190	GO:0003824,catalytic activity	GO:0004252,serine-type endopeptidase activity
1BJQ_A	pfam00139	GO:0005529,sugar binding
1BJQ_B	pfam00139	GO:0005529,sugar binding
1BJQ_C	pfam00139	GO:0005529,sugar binding
1BJQ_D	pfam00139	GO:0005529,sugar binding
1BJQ_E	pfam00139	GO:0005529,sugar binding
1BJQ_F	pfam00139	GO:0005529,sugar binding
1BJQ_G	pfam00139	GO:0005529,sugar binding
1BJQ_H	pfam00139	GO:0005529,sugar binding
1BKO_A	pfam00303	GO:0004799,thymidylate synthase activity
1BKO_B	pfam00303	GO:0004799,thymidylate synthase activity
1BKO_C	pfam00303	GO:0004799,thymidylate synthase activity
1BKO_D	pfam00303	GO:0004799,thymidylate synthase activity
1BKP_A	pfam00303	GO:0004799,thymidylate synthase activity
1BKP_B	pfam00303	GO:0004799,thymidylate synthase activity
1BNI_B	cd00933	GO:0003723,RNA binding	GO:0004521,endoribonuclease activity	GO:0004540,ribonuclease activity
1BNI_C	cd00933	GO:0003723,RNA binding	GO:0004521,endoribonuclease activity	GO:0004540,ribonuclease activity
1BNJ_B	cd00933	GO:0003723,RNA binding	GO:0004521,endoribonuclease activity	GO:0004540,ribonuclease activity
1BNJ_C	cd00933	GO:0003723,RNA binding	GO:0004521,endoribonuclease activity	GO:0004540,ribonuclease activity
1BPI_A	cd00109	GO:0004867,serine-type endopeptidase inhibitor activity
1BRS_A	cd00933	GO:0003723,RNA binding	GO:0004521,endoribonuclease activity	GO:0004540,ribonuclease activity
1BRS_B	cd00933	GO:0003723,RNA binding	GO:0004521,endoribonuclease activity	GO:0004540,ribonuclease activity
1BRS_C	cd00933	GO:0003723,RNA binding	GO:0004521,endoribonuclease activity	GO:0004540,ribonuclease activity
1BS4_A	PRK00150	GO:0005506,iron ion binding	GO:0042586,peptide deformylase activity
1BS4_B	PRK00150	GO:0005506,iron ion binding	GO:0042586,peptide deformylase activity
1BS4_C	PRK00150	GO:0005506,iron ion binding	GO:0042586,peptide deformylase activity
1BS5_A	PRK00150	GO:0005506,iron ion binding	GO:0042586,peptide deformylase activity
1BS5_B	PRK00150	GO:0005506,iron ion binding	GO:0042586,peptide deformylase activity
1BS5_C	PRK00150	GO:0005506,iron ion binding	GO:0042586,peptide deformylase activity
1BS6_A	PRK00150	GO:0005506,iron ion binding	GO:0042586,peptide deformylase activity
1BS6_B	PRK00150	GO:0005506,iron ion binding	GO:0042586,peptide deformylase activity
1BS6_C	PRK00150	GO:0005506,iron ion binding	GO:0042586,peptide deformylase activity
1BS7_A	PRK00150	GO:0005506,iron ion binding	GO:0042586,peptide deformylase activity
1BS7_B	PRK00150	GO:0005506,iron ion binding	GO:0042586,peptide deformylase activity
1BS7_C	PRK00150	GO:0005506,iron ion binding	GO:0042586,peptide deformylase activity
1BS8_A	PRK00150	GO:0005506,iron ion binding	GO:0042586,peptide deformylase activity
1BS8_B	PRK00150	GO:0005506,iron ion binding	GO:0042586,peptide deformylase activity
1BS8_C	PRK00150	GO:0005506,iron ion binding	GO:0042586,peptide deformylase activity
1BSF_A	pfam00303	GO:0004799,thymidylate synthase activity
1BSF_B	pfam00303	GO:0004799,thymidylate synthase activity
1BSJ_A	PRK00150	GO:0005506,iron ion binding	GO:0042586,peptide deformylase activity
1BSP_A	pfam00303	GO:0004799,thymidylate synthase activity
1BSP_B	pfam00303	GO:0004799,thymidylate synthase activity
1BSZ_A	PRK00150	GO:0005506,iron ion binding	GO:0042586,peptide deformylase activity
1BSZ_B	PRK00150	GO:0005506,iron ion binding	GO:0042586,peptide deformylase activity
1BSZ_C	PRK00150	GO:0005506,iron ion binding	GO:0042586,peptide deformylase activity
1BT1_A	pfam00264	GO:0016491,oxidoreductase activity
1BT1_B	pfam00264	GO:0016491,oxidoreductase activity
1BT2_A	pfam00264	GO:0016491,oxidoreductase activity
1BT2_B	pfam00264	GO:0016491,oxidoreductase activity
1BT3_A	pfam00264	GO:0016491,oxidoreductase activity
1BT4_A	PRK05355	GO:0003824,catalytic activity	GO:0030170,pyridoxal phosphate binding
1BUG_A	pfam00264	GO:0016491,oxidoreductase activity
1BUG_B	pfam00264	GO:0016491,oxidoreductase activity
1BUX_A	pfam00334	GO:0004550,nucleoside diphosphate kinase activity	GO:0005524,ATP binding
1BUX_B	pfam00334	GO:0004550,nucleoside diphosphate kinase activity	GO:0005524,ATP binding
1BUX_C	pfam00334	GO:0004550,nucleoside diphosphate kinase activity	GO:0005524,ATP binding
1BVR_A	PRK07889	GO:0003824,catalytic activity	GO:0005488,binding	GO:0016491,oxidoreductase activity
1BVR_B	PRK07889	GO:0003824,catalytic activity	GO:0005488,binding	GO:0016491,oxidoreductase activity
1BVR_C	PRK07889	GO:0003824,catalytic activity	GO:0005488,binding	GO:0016491,oxidoreductase activity
1BVR_D	PRK07889	GO:0003824,catalytic activity	GO:0005488,binding	GO:0016491,oxidoreductase activity
1BVR_E	PRK07889	GO:0003824,catalytic activity	GO:0005488,binding	GO:0016491,oxidoreductase activity
1BVR_F	PRK07889	GO:0003824,catalytic activity	GO:0005488,binding	GO:0016491,oxidoreductase activity
1BX4_A	cd01174	GO:0004001,adenosine kinase activity
1BZ5_A	cd00109	GO:0004867,serine-type endopeptidase inhibitor activity
1BZ5_B	cd00109	GO:0004867,serine-type endopeptidase inhibitor activity
1BZ5_C	cd00109	GO:0004867,serine-type endopeptidase inhibitor activity
1BZ5_D	cd00109	GO:0004867,serine-type endopeptidase inhibitor activity
1BZ5_E	cd00109	GO:0004867,serine-type endopeptidase inhibitor activity
1BZJ_A	cd00047	GO:0004725,protein tyrosine phosphatase activity	GO:0016791,phosphatase activity
1BZQ_A	smart00092	GO:0003676,nucleic acid binding	GO:0004522,pancreatic ribonuclease activity
1BZQ_B	smart00092	GO:0003676,nucleic acid binding	GO:0004522,pancreatic ribonuclease activity
1BZQ_C	smart00092	GO:0003676,nucleic acid binding	GO:0004522,pancreatic ribonuclease activity
1BZQ_D	smart00092	GO:0003676,nucleic acid binding	GO:0004522,pancreatic ribonuclease activity
1BZX_E	cd00190
1C4F_A	pfam01353
1C4W_A	PRK10610	GO:0000156,two-component response regulator activity
1C5F_A	cd00317	GO:0003755,peptidyl-prolyl cis-trans isomerase activity
1C5F_I	cd00317	GO:0003755,peptidyl-prolyl cis-trans isomerase activity
1C5F_M	cd00317	GO:0003755,peptidyl-prolyl cis-trans isomerase activity
1C5F_O	cd00317	GO:0003755,peptidyl-prolyl cis-trans isomerase activity
1C76_A	pfam02821	GO:0004252,serine-type endopeptidase activity
1C78_A	pfam02821	GO:0004252,serine-type endopeptidase activity
1C78_B	pfam02821	GO:0004252,serine-type endopeptidase activity
1C7Z_A	pfam00300	GO:0003824,catalytic activity	GO:0005524,ATP binding
1C7Z_B	pfam00300	GO:0003824,catalytic activity	GO:0005524,ATP binding
1C80_A	pfam00300	GO:0003824,catalytic activity	GO:0005524,ATP binding
1C80_B	pfam00300	GO:0003824,catalytic activity	GO:0005524,ATP binding
1C81_A	pfam00300	GO:0003824,catalytic activity	GO:0005524,ATP binding
1CA3_A	cd03119	GO:0004089,carbonate dehydratase activity	GO:0008270,zinc ion binding
1CBW_D	cd00109	GO:0004867,serine-type endopeptidase inhibitor activity
1CBW_I	cd00109	GO:0004867,serine-type endopeptidase inhibitor activity
1CD5_A	pfam01182	GO:0004342,glucosamine-6-phosphate deaminase activity
1CEX_A	pfam01083	GO:0016787,hydrolase activity	GO:0050525,cutinase activity
1CGI_E	smart00020	GO:0003824,catalytic activity	GO:0004252,serine-type endopeptidase activity
1CGJ_E	smart00020	GO:0003824,catalytic activity	GO:0004252,serine-type endopeptidase activity
1CHG_A	smart00020	GO:0003824,catalytic activity	GO:0004252,serine-type endopeptidase activity
1CI4_A	pfam02961	GO:0003677,DNA binding
1CI4_B	pfam02961	GO:0003677,DNA binding
1CL5_A	cd00125	GO:0004623,phospholipase A2 activity	GO:0005509,calcium ion binding
1CL5_B	cd00125	GO:0004623,phospholipase A2 activity	GO:0005509,calcium ion binding
1CNQ_A	cd00354	GO:0042578,phosphoric ester hydrolase activity
1CP3_A	cd00032	GO:0004197,cysteine-type endopeptidase activity	GO:0008234,cysteine-type peptidase activity
1CP3_B	cd00032	GO:0004197,cysteine-type endopeptidase activity	GO:0008234,cysteine-type peptidase activity
1CPQ_A	pfam01322	GO:0005506,iron ion binding	GO:0009055,electron carrier activity	GO:0020037,heme binding
1CQY_A	pfam00686	GO:0003824,catalytic activity
1CSC_A	PRK09569	GO:0004108,citrate (Si)-synthase activity	GO:0046912,transferase activity, transferring acyl groups, acyl groups converted into alkyl on transfer
1CSE_E	pfam00082
1D0E_A	pfam00078	GO:0003723,RNA binding	GO:0003964,RNA-directed DNA polymerase activity
1D0E_B	pfam00078	GO:0003723,RNA binding	GO:0003964,RNA-directed DNA polymerase activity
1D1U_A	pfam00078	GO:0003723,RNA binding	GO:0003964,RNA-directed DNA polymerase activity
1D2I_A	pfam09195	GO:0000287,magnesium ion binding	GO:0003677,DNA binding	GO:0009036,Type II site-specific deoxyribonuclease activity
1D2I_B	pfam09195	GO:0000287,magnesium ion binding	GO:0003677,DNA binding	GO:0009036,Type II site-specific deoxyribonuclease activity
1D2K_A	smart00636	GO:0003824,catalytic activity	GO:0004553,hydrolase activity, hydrolyzing O-glycosyl compounds	GO:0004568,chitinase activity	GO:0043169,cation binding
1D2T_A	cd03397	GO:0003824,catalytic activity	GO:0003993,acid phosphatase activity
1D9E_A	PRK05198	GO:0003824,catalytic activity	GO:0008676,3-deoxy-8-phosphooctulonate synthase activity
1D9E_B	PRK05198	GO:0003824,catalytic activity	GO:0008676,3-deoxy-8-phosphooctulonate synthase activity
1D9E_C	PRK05198	GO:0003824,catalytic activity	GO:0008676,3-deoxy-8-phosphooctulonate synthase activity
1D9E_D	PRK05198	GO:0003824,catalytic activity	GO:0008676,3-deoxy-8-phosphooctulonate synthase activity
1DAW_A	pfam00069	GO:0004672,protein kinase activity	GO:0004674,protein serine/threonine kinase activity	GO:0005524,ATP binding
1DDU_A	PRK01827	GO:0004799,thymidylate synthase activity
1DDU_B	PRK01827	GO:0004799,thymidylate synthase activity
1DEA_A	pfam01182	GO:0004342,glucosamine-6-phosphate deaminase activity
1DEA_B	pfam01182	GO:0004342,glucosamine-6-phosphate deaminase activity
1DFM_A	pfam09195	GO:0000287,magnesium ion binding	GO:0003677,DNA binding	GO:0009036,Type II site-specific deoxyribonuclease activity
1DFM_B	pfam09195	GO:0000287,magnesium ion binding	GO:0003677,DNA binding	GO:0009036,Type II site-specific deoxyribonuclease activity
1DFP_A	cd00190	GO:0003824,catalytic activity	GO:0004252,serine-type endopeptidase activity
1DFP_B	cd00190	GO:0003824,catalytic activity	GO:0004252,serine-type endopeptidase activity
1DHF_A	pfam00186	GO:0004146,dihydrofolate reductase activity
1DHF_B	pfam00186	GO:0004146,dihydrofolate reductase activity
1DHN_A	cd00534	GO:0004150,dihydroneopterin aldolase activity
1DHS_A	PRK03971
1DKJ_A	pfam00062	GO:0003796,lysozyme activity
1DKK_A	pfam00062	GO:0003796,lysozyme activity
1DKK_B	pfam00062	GO:0003796,lysozyme activity
1DOK_A	pfam00048	GO:0008009,chemokine activity
1DOK_B	pfam00048	GO:0008009,chemokine activity
1DOL_A	pfam00048	GO:0008009,chemokine activity
1DPM_A	pfam02126	GO:0008270,zinc ion binding	GO:0016788,hydrolase activity, acting on ester bonds
1DPM_B	pfam02126	GO:0008270,zinc ion binding	GO:0016788,hydrolase activity, acting on ester bonds
1DRF_A	pfam00186	GO:0004146,dihydrofolate reductase activity
1DSB_A	PRK10954	GO:0015035,protein disulfide oxidoreductase activity
1DSB_B	PRK10954	GO:0015035,protein disulfide oxidoreductase activity
1DSU_A	cd00190	GO:0003824,catalytic activity	GO:0004252,serine-type endopeptidase activity
1DSU_B	cd00190	GO:0003824,catalytic activity	GO:0004252,serine-type endopeptidase activity
1DUT_A	pfam00692	GO:0003676,nucleic acid binding	GO:0016787,hydrolase activity
1DUT_B	pfam00692	GO:0003676,nucleic acid binding	GO:0016787,hydrolase activity
1DWV_A	cd00795	GO:0004517,nitric-oxide synthase activity	GO:0005506,iron ion binding	GO:0005516,calmodulin binding	GO:0010181,FMN binding	GO:0020037,heme binding	GO:0050660,FAD binding	GO:0050661,NADP binding
1DWV_B	cd00795	GO:0004517,nitric-oxide synthase activity	GO:0005506,iron ion binding	GO:0005516,calmodulin binding	GO:0010181,FMN binding	GO:0020037,heme binding	GO:0050660,FAD binding	GO:0050661,NADP binding
1DWW_A	cd00795	GO:0004517,nitric-oxide synthase activity	GO:0005506,iron ion binding	GO:0005516,calmodulin binding	GO:0010181,FMN binding	GO:0020037,heme binding	GO:0050660,FAD binding	GO:0050661,NADP binding
1DWW_B	cd00795	GO:0004517,nitric-oxide synthase activity	GO:0005506,iron ion binding	GO:0005516,calmodulin binding	GO:0010181,FMN binding	GO:0020037,heme binding	GO:0050660,FAD binding	GO:0050661,NADP binding
1DWX_A	cd00795	GO:0004517,nitric-oxide synthase activity	GO:0005506,iron ion binding	GO:0005516,calmodulin binding	GO:0010181,FMN binding	GO:0020037,heme binding	GO:0050660,FAD binding	GO:0050661,NADP binding
1DWX_B	cd00795	GO:0004517,nitric-oxide synthase activity	GO:0005506,iron ion binding	GO:0005516,calmodulin binding	GO:0010181,FMN binding	GO:0020037,heme binding	GO:0050660,FAD binding	GO:0050661,NADP binding
1DZJ_A	pfam00061	GO:0005215,transporter activity	GO:0005488,binding	GO:0005549,odorant binding
1DZJ_B	pfam00061	GO:0005215,transporter activity	GO:0005488,binding	GO:0005549,odorant binding
1DZK_A	pfam00061	GO:0005215,transporter activity	GO:0005488,binding	GO:0005549,odorant binding
1DZK_B	pfam00061	GO:0005215,transporter activity	GO:0005488,binding	GO:0005549,odorant binding
1DZM_A	pfam00061	GO:0005215,transporter activity	GO:0005488,binding	GO:0005549,odorant binding
1DZM_B	pfam00061	GO:0005215,transporter activity	GO:0005488,binding	GO:0005549,odorant binding
1DZP_A	pfam00061	GO:0005215,transporter activity	GO:0005488,binding	GO:0005549,odorant binding
1DZP_B	pfam00061	GO:0005215,transporter activity	GO:0005488,binding	GO:0005549,odorant binding
1E00_A	pfam00061	GO:0005215,transporter activity	GO:0005488,binding	GO:0005549,odorant binding
1E00_B	pfam00061	GO:0005215,transporter activity	GO:0005488,binding	GO:0005549,odorant binding
1E02_A	pfam00061	GO:0005215,transporter activity	GO:0005488,binding	GO:0005549,odorant binding
1E02_B	pfam00061	GO:0005215,transporter activity	GO:0005488,binding	GO:0005549,odorant binding
1E06_A	pfam00061	GO:0005215,transporter activity	GO:0005488,binding	GO:0005549,odorant binding
1E06_B	pfam00061	GO:0005215,transporter activity	GO:0005488,binding	GO:0005549,odorant binding
1E0P_A	pfam01036	GO:0005216,ion channel activity
1E0P_B	pfam01036	GO:0005216,ion channel activity
1E3V_A	cd00781
1E3V_B	cd00781
1E5Y_A	pfam00127	GO:0005507,copper ion binding	GO:0009055,electron carrier activity
1E5Y_B	pfam00127	GO:0005507,copper ion binding	GO:0009055,electron carrier activity
1E5Y_C	pfam00127	GO:0005507,copper ion binding	GO:0009055,electron carrier activity
1E5Y_D	pfam00127	GO:0005507,copper ion binding	GO:0009055,electron carrier activity
1E5Z_A	pfam00127	GO:0005507,copper ion binding	GO:0009055,electron carrier activity
1E5Z_B	pfam00127	GO:0005507,copper ion binding	GO:0009055,electron carrier activity
1E5Z_C	pfam00127	GO:0005507,copper ion binding	GO:0009055,electron carrier activity
1E5Z_D	pfam00127	GO:0005507,copper ion binding	GO:0009055,electron carrier activity
1E65_A	pfam00127	GO:0005507,copper ion binding	GO:0009055,electron carrier activity
1E65_B	pfam00127	GO:0005507,copper ion binding	GO:0009055,electron carrier activity
1E65_C	pfam00127	GO:0005507,copper ion binding	GO:0009055,electron carrier activity
1E65_D	pfam00127	GO:0005507,copper ion binding	GO:0009055,electron carrier activity
1E67_A	pfam00127	GO:0005507,copper ion binding	GO:0009055,electron carrier activity
1E67_B	pfam00127	GO:0005507,copper ion binding	GO:0009055,electron carrier activity
1E67_C	pfam00127	GO:0005507,copper ion binding	GO:0009055,electron carrier activity
1E67_D	pfam00127	GO:0005507,copper ion binding	GO:0009055,electron carrier activity
1E87_A	cd03593	GO:0005488,binding	GO:0005529,sugar binding
1E8I_A	cd03593	GO:0005488,binding	GO:0005529,sugar binding
1E8I_B	cd03593	GO:0005488,binding	GO:0005529,sugar binding
1E9N_A	pfam03372	GO:0003677,DNA binding	GO:0004518,nuclease activity	GO:0004519,endonuclease activity
1E9N_B	pfam03372	GO:0003677,DNA binding	GO:0004518,nuclease activity	GO:0004519,endonuclease activity
1EAN_A	pfam00853	GO:0003677,DNA binding	GO:0003700,transcription factor activity	GO:0005524,ATP binding
1EAO_A	pfam00853	GO:0003677,DNA binding	GO:0003700,transcription factor activity	GO:0005524,ATP binding
1EAO_B	pfam00853	GO:0003677,DNA binding	GO:0003700,transcription factor activity	GO:0005524,ATP binding
1EAQ_A	pfam00853	GO:0003677,DNA binding	GO:0003700,transcription factor activity	GO:0005524,ATP binding
1EAQ_B	pfam00853	GO:0003677,DNA binding	GO:0003700,transcription factor activity	GO:0005524,ATP binding
1EAV_A	cd00886
1EAV_B	cd00886
1EAV_C	cd00886
1EAV_D	cd00886
1EAV_E	cd00886
1EAV_F	cd00886
1EAV_G	cd00886
1EAV_H	cd00886
1EAW_A	cd00190	GO:0003824,catalytic activity	GO:0004252,serine-type endopeptidase activity
1EAW_C	cd00190	GO:0003824,catalytic activity	GO:0004252,serine-type endopeptidase activity
1EAX_A	cd00190	GO:0003824,catalytic activity	GO:0004252,serine-type endopeptidase activity
1ECY_A	cd00242
1ECZ_A	cd00242
1ECZ_B	cd00242
1EEJ_A	PRK10877
1EEJ_B	PRK10877
1EF8_A	PRK11423	GO:0003824,catalytic activity
1EF8_B	PRK11423	GO:0003824,catalytic activity
1EF8_C	PRK11423	GO:0003824,catalytic activity
1EF9_A	PRK11423	GO:0003824,catalytic activity
1EIN_A	cd00519	GO:0003824,catalytic activity	GO:0004806,triacylglycerol lipase activity
1EIN_B	cd00519	GO:0003824,catalytic activity	GO:0004806,triacylglycerol lipase activity
1EIN_C	cd00519	GO:0003824,catalytic activity	GO:0004806,triacylglycerol lipase activity
1EJC_A	cd01555	GO:0003824,catalytic activity	GO:0016740,transferase activity	GO:0016765,transferase activity, transferring alkyl or aryl (other than methyl) groups
1EJD_A	cd01555	GO:0003824,catalytic activity	GO:0016740,transferase activity	GO:0016765,transferase activity, transferring alkyl or aryl (other than methyl) groups
1EJD_B	cd01555	GO:0003824,catalytic activity	GO:0016740,transferase activity	GO:0016765,transferase activity, transferring alkyl or aryl (other than methyl) groups
1EJM_A	cd00190	GO:0003824,catalytic activity	GO:0004252,serine-type endopeptidase activity
1EJM_C	cd00190	GO:0003824,catalytic activity	GO:0004252,serine-type endopeptidase activity
1EJM_E	cd00190	GO:0003824,catalytic activity	GO:0004252,serine-type endopeptidase activity
1EK5_A	PRK10675	GO:0003824,catalytic activity	GO:0003978,UDP-glucose 4-epimerase activity	GO:0005488,binding	GO:0016857,racemase and epimerase activity, acting on carbohydrates and derivatives	GO:0050662,coenzyme binding
1EK6_A	PRK10675	GO:0003824,catalytic activity	GO:0003978,UDP-glucose 4-epimerase activity	GO:0005488,binding	GO:0016857,racemase and epimerase activity, acting on carbohydrates and derivatives	GO:0050662,coenzyme binding
1EK6_B	PRK10675	GO:0003824,catalytic activity	GO:0003978,UDP-glucose 4-epimerase activity	GO:0005488,binding	GO:0016857,racemase and epimerase activity, acting on carbohydrates and derivatives	GO:0050662,coenzyme binding
1EM6_A	pfam00343	GO:0004645,phosphorylase activity	GO:0030170,pyridoxal phosphate binding
1EM6_B	pfam00343	GO:0004645,phosphorylase activity	GO:0030170,pyridoxal phosphate binding
1EMC_A	pfam01353
1EMC_B	pfam01353
1EMC_C	pfam01353
1EMC_D	pfam01353
1EME_A	pfam01353
1EOI_A	cd03397	GO:0003824,catalytic activity	GO:0003993,acid phosphatase activity
1EOI_B	cd03397	GO:0003824,catalytic activity	GO:0003993,acid phosphatase activity
1EOI_C	cd03397	GO:0003824,catalytic activity	GO:0003993,acid phosphatase activity
1EOS_A	smart00092	GO:0003676,nucleic acid binding	GO:0004522,pancreatic ribonuclease activity
1EOS_B	smart00092	GO:0003676,nucleic acid binding	GO:0004522,pancreatic ribonuclease activity
1ERR_A	pfam00104
1ERR_B	pfam00104
1ES7_A	smart00204	GO:0008083,growth factor activity
1ES7_C	smart00204	GO:0008083,growth factor activity
1ES8_A	pfam09195	GO:0000287,magnesium ion binding	GO:0003677,DNA binding	GO:0009036,Type II site-specific deoxyribonuclease activity
1ESG_A	pfam02923	GO:0000287,magnesium ion binding	GO:0003677,DNA binding	GO:0009036,Type II site-specific deoxyribonuclease activity
1ESG_B	pfam02923	GO:0000287,magnesium ion binding	GO:0003677,DNA binding	GO:0009036,Type II site-specific deoxyribonuclease activity
1EUV_A	pfam02902	GO:0008234,cysteine-type peptidase activity
1EXV_A	pfam00343	GO:0004645,phosphorylase activity	GO:0030170,pyridoxal phosphate binding
1EXV_B	pfam00343	GO:0004645,phosphorylase activity	GO:0030170,pyridoxal phosphate binding
1EYJ_A	cd00354	GO:0042578,phosphoric ester hydrolase activity
1EYJ_B	cd00354	GO:0042578,phosphoric ester hydrolase activity
1EYK_A	cd00354	GO:0042578,phosphoric ester hydrolase activity
1EYK_B	cd00354	GO:0042578,phosphoric ester hydrolase activity
1EYW_A	pfam02126	GO:0008270,zinc ion binding	GO:0016788,hydrolase activity, acting on ester bonds
1EZ2_A	pfam02126	GO:0008270,zinc ion binding	GO:0016788,hydrolase activity, acting on ester bonds
1EZ2_B	pfam02126	GO:0008270,zinc ion binding	GO:0016788,hydrolase activity, acting on ester bonds
1F0M_A	smart00454
1F0V_A	smart00092	GO:0003676,nucleic acid binding	GO:0004522,pancreatic ribonuclease activity
1F0V_B	smart00092	GO:0003676,nucleic acid binding	GO:0004522,pancreatic ribonuclease activity
1F0V_C	smart00092	GO:0003676,nucleic acid binding	GO:0004522,pancreatic ribonuclease activity
1F0V_D	smart00092	GO:0003676,nucleic acid binding	GO:0004522,pancreatic ribonuclease activity
1F1G_A	pfam00080	GO:0046872,metal ion binding
1F1G_B	pfam00080	GO:0046872,metal ion binding
1F1G_C	pfam00080	GO:0046872,metal ion binding
1F1G_D	pfam00080	GO:0046872,metal ion binding
1F1G_E	pfam00080	GO:0046872,metal ion binding
1F1G_F	pfam00080	GO:0046872,metal ion binding
1F35_A	pfam06554	GO:0004871,signal transducer activity	GO:0005515,protein binding
1F35_B	pfam06554	GO:0004871,signal transducer activity	GO:0005515,protein binding
1F4C_A	PRK01827	GO:0004799,thymidylate synthase activity
1F4C_B	PRK01827	GO:0004799,thymidylate synthase activity
1F4F_A	PRK01827	GO:0004799,thymidylate synthase activity
1F4F_B	PRK01827	GO:0004799,thymidylate synthase activity
1F4G_A	PRK01827	GO:0004799,thymidylate synthase activity
1F4G_B	PRK01827	GO:0004799,thymidylate synthase activity
1F6T_A	pfam00334	GO:0004550,nucleoside diphosphate kinase activity	GO:0005524,ATP binding
1F6T_B	pfam00334	GO:0004550,nucleoside diphosphate kinase activity	GO:0005524,ATP binding
1F6T_C	pfam00334	GO:0004550,nucleoside diphosphate kinase activity	GO:0005524,ATP binding
1F7D_A	pfam00692	GO:0003676,nucleic acid binding	GO:0016787,hydrolase activity
1F7D_B	pfam00692	GO:0003676,nucleic acid binding	GO:0016787,hydrolase activity
1F7K_A	pfam00692	GO:0003676,nucleic acid binding	GO:0016787,hydrolase activity
1F7K_B	pfam00692	GO:0003676,nucleic acid binding	GO:0016787,hydrolase activity
1F7L_A	PRK00070	GO:0000287,magnesium ion binding	GO:0008897,holo-[acyl-carrier-protein] synthase activity
1F7N_A	pfam00692	GO:0003676,nucleic acid binding	GO:0016787,hydrolase activity
1F7N_B	pfam00692	GO:0003676,nucleic acid binding	GO:0016787,hydrolase activity
1F7O_A	pfam00692	GO:0003676,nucleic acid binding	GO:0016787,hydrolase activity
1F7O_B	pfam00692	GO:0003676,nucleic acid binding	GO:0016787,hydrolase activity
1F7O_C	pfam00692	GO:0003676,nucleic acid binding	GO:0016787,hydrolase activity
1F7P_A	pfam00692	GO:0003676,nucleic acid binding	GO:0016787,hydrolase activity
1F7P_B	pfam00692	GO:0003676,nucleic acid binding	GO:0016787,hydrolase activity
1F7P_C	pfam00692	GO:0003676,nucleic acid binding	GO:0016787,hydrolase activity
1F7Q_A	pfam00692	GO:0003676,nucleic acid binding	GO:0016787,hydrolase activity
1F7Q_B	pfam00692	GO:0003676,nucleic acid binding	GO:0016787,hydrolase activity
1F7Q_C	pfam00692	GO:0003676,nucleic acid binding	GO:0016787,hydrolase activity
1F7R_A	pfam00692	GO:0003676,nucleic acid binding	GO:0016787,hydrolase activity
1F7T_A	PRK00070	GO:0000287,magnesium ion binding	GO:0008897,holo-[acyl-carrier-protein] synthase activity
1F7T_B	PRK00070	GO:0000287,magnesium ion binding	GO:0008897,holo-[acyl-carrier-protein] synthase activity
1F7T_C	PRK00070	GO:0000287,magnesium ion binding	GO:0008897,holo-[acyl-carrier-protein] synthase activity
1F7T_D	PRK00070	GO:0000287,magnesium ion binding	GO:0008897,holo-[acyl-carrier-protein] synthase activity
1F7T_E	PRK00070	GO:0000287,magnesium ion binding	GO:0008897,holo-[acyl-carrier-protein] synthase activity
1F7T_F	PRK00070	GO:0000287,magnesium ion binding	GO:0008897,holo-[acyl-carrier-protein] synthase activity
1F9M_A	pfam00085
1F9M_B	pfam00085
1FA9_A	pfam00343	GO:0004645,phosphorylase activity	GO:0030170,pyridoxal phosphate binding
1FAA_A	pfam00085
1FB2_A	cd00125	GO:0004623,phospholipase A2 activity	GO:0005509,calcium ion binding
1FB2_B	cd00125	GO:0004623,phospholipase A2 activity	GO:0005509,calcium ion binding
1FBT_A	pfam00300	GO:0003824,catalytic activity	GO:0005524,ATP binding
1FBT_B	pfam00300	GO:0003824,catalytic activity	GO:0005524,ATP binding
1FBU_A	pfam00447	GO:0003700,transcription factor activity	GO:0043565,sequence-specific DNA binding
1FBU_B	pfam00447	GO:0003700,transcription factor activity	GO:0043565,sequence-specific DNA binding
1FC0_A	pfam00343	GO:0004645,phosphorylase activity	GO:0030170,pyridoxal phosphate binding
1FC0_B	pfam00343	GO:0004645,phosphorylase activity	GO:0030170,pyridoxal phosphate binding
1FFL_A	PRK01827	GO:0004799,thymidylate synthase activity
1FJ0_A	pfam00034	GO:0005506,iron ion binding	GO:0009055,electron carrier activity	GO:0020037,heme binding
1FJ0_B	pfam00034	GO:0005506,iron ion binding	GO:0009055,electron carrier activity	GO:0020037,heme binding
1FJ0_C	pfam00034	GO:0005506,iron ion binding	GO:0009055,electron carrier activity	GO:0020037,heme binding
1FJ0_D	pfam00034	GO:0005506,iron ion binding	GO:0009055,electron carrier activity	GO:0020037,heme binding
1FJ6_A	cd00354	GO:0042578,phosphoric ester hydrolase activity
1FJ9_A	cd00354	GO:0042578,phosphoric ester hydrolase activity
1FJ9_B	cd00354	GO:0042578,phosphoric ester hydrolase activity
1FM2_A	pfam01804	GO:0016787,hydrolase activity
1FMG_A	cd00190
1FPU_A	cd00192	GO:0004672,protein kinase activity	GO:0004713,protein tyrosine kinase activity	GO:0005524,ATP binding
1FPU_B	cd00192	GO:0004672,protein kinase activity	GO:0004713,protein tyrosine kinase activity	GO:0005524,ATP binding
1FQO_A	pfam01182	GO:0004342,glucosamine-6-phosphate deaminase activity
1FQO_B	pfam01182	GO:0004342,glucosamine-6-phosphate deaminase activity
1FRZ_A	pfam01182	GO:0004342,glucosamine-6-phosphate deaminase activity
1FRZ_B	pfam01182	GO:0004342,glucosamine-6-phosphate deaminase activity
1FS5_A	pfam01182	GO:0004342,glucosamine-6-phosphate deaminase activity
1FS5_B	pfam01182	GO:0004342,glucosamine-6-phosphate deaminase activity
1FSI_A	pfam07823	GO:0003824,catalytic activity	GO:0004112,cyclic-nucleotide phosphodiesterase activity
1FSI_B	pfam07823	GO:0003824,catalytic activity	GO:0004112,cyclic-nucleotide phosphodiesterase activity
1FSI_C	pfam07823	GO:0003824,catalytic activity	GO:0004112,cyclic-nucleotide phosphodiesterase activity
1FTJ_A	smart00079	GO:0004872,receptor activity	GO:0004970,ionotropic glutamate receptor activity	GO:0005216,ion channel activity	GO:0005234,extracellular-glutamate-gated ion channel activity
1FTJ_B	smart00079	GO:0004872,receptor activity	GO:0004970,ionotropic glutamate receptor activity	GO:0005216,ion channel activity	GO:0005234,extracellular-glutamate-gated ion channel activity
1FTJ_C	smart00079	GO:0004872,receptor activity	GO:0004970,ionotropic glutamate receptor activity	GO:0005216,ion channel activity	GO:0005234,extracellular-glutamate-gated ion channel activity
1FTL_A	smart00079	GO:0004872,receptor activity	GO:0004970,ionotropic glutamate receptor activity	GO:0005216,ion channel activity	GO:0005234,extracellular-glutamate-gated ion channel activity
1FTL_B	smart00079	GO:0004872,receptor activity	GO:0004970,ionotropic glutamate receptor activity	GO:0005216,ion channel activity	GO:0005234,extracellular-glutamate-gated ion channel activity
1FTM_A	smart00079	GO:0004872,receptor activity	GO:0004970,ionotropic glutamate receptor activity	GO:0005216,ion channel activity	GO:0005234,extracellular-glutamate-gated ion channel activity
1FTM_B	smart00079	GO:0004872,receptor activity	GO:0004970,ionotropic glutamate receptor activity	GO:0005216,ion channel activity	GO:0005234,extracellular-glutamate-gated ion channel activity
1FTM_C	smart00079	GO:0004872,receptor activity	GO:0004970,ionotropic glutamate receptor activity	GO:0005216,ion channel activity	GO:0005234,extracellular-glutamate-gated ion channel activity
1FTO_A	smart00079	GO:0004872,receptor activity	GO:0004970,ionotropic glutamate receptor activity	GO:0005216,ion channel activity	GO:0005234,extracellular-glutamate-gated ion channel activity
1FTO_B	smart00079	GO:0004872,receptor activity	GO:0004970,ionotropic glutamate receptor activity	GO:0005216,ion channel activity	GO:0005234,extracellular-glutamate-gated ion channel activity
1FUO_A	cd01334	GO:0003824,catalytic activity	GO:0004333,fumarate hydratase activity
1FUO_B	cd01334	GO:0003824,catalytic activity	GO:0004333,fumarate hydratase activity
1FUP_A	cd01334	GO:0003824,catalytic activity	GO:0004333,fumarate hydratase activity
1FUP_B	cd01334	GO:0003824,catalytic activity	GO:0004333,fumarate hydratase activity
1FUQ_A	cd01334	GO:0003824,catalytic activity	GO:0004333,fumarate hydratase activity
1FUQ_B	cd01334	GO:0003824,catalytic activity	GO:0004333,fumarate hydratase activity
1FV0_A	cd00125	GO:0004623,phospholipase A2 activity	GO:0005509,calcium ion binding
1FV0_B	cd00125	GO:0004623,phospholipase A2 activity	GO:0005509,calcium ion binding
1FVK_A	PRK10954	GO:0015035,protein disulfide oxidoreductase activity
1FVK_B	PRK10954	GO:0015035,protein disulfide oxidoreductase activity
1FW0_A	smart00079	GO:0004872,receptor activity	GO:0004970,ionotropic glutamate receptor activity	GO:0005216,ion channel activity	GO:0005234,extracellular-glutamate-gated ion channel activity
1FW2_A	PRK10763	GO:0004620,phospholipase activity
1FWM_A	PRK01827	GO:0004799,thymidylate synthase activity
1FWM_B	PRK01827	GO:0004799,thymidylate synthase activity
1FXW_A	cd01820	GO:0016787,hydrolase activity	GO:0016788,hydrolase activity, acting on ester bonds
1G13_A	cd00258
1G13_B	cd00258
1G13_C	cd00258
1G20_E	cd02033	GO:0005524,ATP binding	GO:0016163,nitrogenase activity	GO:0016491,oxidoreductase activity
1G20_F	cd02033	GO:0005524,ATP binding	GO:0016163,nitrogenase activity	GO:0016491,oxidoreductase activity
1G20_G	cd02033	GO:0005524,ATP binding	GO:0016163,nitrogenase activity	GO:0016491,oxidoreductase activity
1G20_H	cd02033	GO:0005524,ATP binding	GO:0016163,nitrogenase activity	GO:0016491,oxidoreductase activity
1G21_E	cd02033	GO:0005524,ATP binding	GO:0016163,nitrogenase activity	GO:0016491,oxidoreductase activity
1G21_F	cd02033	GO:0005524,ATP binding	GO:0016163,nitrogenase activity	GO:0016491,oxidoreductase activity
1G21_G	cd02033	GO:0005524,ATP binding	GO:0016163,nitrogenase activity	GO:0016491,oxidoreductase activity
1G21_H	cd02033	GO:0005524,ATP binding	GO:0016163,nitrogenase activity	GO:0016491,oxidoreductase activity
1G27_A	PRK00150	GO:0005506,iron ion binding	GO:0042586,peptide deformylase activity
1G27_B	PRK00150	GO:0005506,iron ion binding	GO:0042586,peptide deformylase activity
1G27_C	PRK00150	GO:0005506,iron ion binding	GO:0042586,peptide deformylase activity
1G2A_A	PRK00150	GO:0005506,iron ion binding	GO:0042586,peptide deformylase activity
1G2A_B	PRK00150	GO:0005506,iron ion binding	GO:0042586,peptide deformylase activity
1G2A_C	PRK00150	GO:0005506,iron ion binding	GO:0042586,peptide deformylase activity
1G2P_A	PRK02304	GO:0003999,adenine phosphoribosyltransferase activity	GO:0016740,transferase activity
1G2Q_A	PRK02304	GO:0003999,adenine phosphoribosyltransferase activity	GO:0016740,transferase activity
1G2Q_B	PRK02304	GO:0003999,adenine phosphoribosyltransferase activity	GO:0016740,transferase activity
1G2X_A	cd00125	GO:0004623,phospholipase A2 activity	GO:0005509,calcium ion binding
1G2X_B	cd00125	GO:0004623,phospholipase A2 activity	GO:0005509,calcium ion binding
1G2X_C	cd00125	GO:0004623,phospholipase A2 activity	GO:0005509,calcium ion binding
1G3U_A	PRK07933	GO:0004798,thymidylate kinase activity	GO:0005524,ATP binding
1G50_B	pfam00104	GO:0003677,DNA binding	GO:0003700,transcription factor activity	GO:0003707,steroid hormone receptor activity	GO:0004879,ligand-dependent nuclear receptor activity
1G50_C	pfam00104	GO:0003677,DNA binding	GO:0003700,transcription factor activity	GO:0003707,steroid hormone receptor activity	GO:0004879,ligand-dependent nuclear receptor activity
1G6R_A	cd00099
1G6R_C	cd00099
1G76_A	PRK05679	GO:0004733,pyridoxamine-phosphate oxidase activity	GO:0010181,FMN binding
1G7V_A	PRK05198	GO:0003824,catalytic activity	GO:0008676,3-deoxy-8-phosphooctulonate synthase activity
1G82_A	smart00442	GO:0008083,growth factor activity
1G82_B	smart00442	GO:0008083,growth factor activity
1G82_C	smart00442	GO:0008083,growth factor activity
1G82_D	smart00442	GO:0008083,growth factor activity
1G8O_A	pfam03414	GO:0016758,transferase activity, transferring hexosyl groups
1G96_A	smart00043	GO:0004869,cysteine protease inhibitor activity
1GEK_A	pfam00067	GO:0004497,monooxygenase activity	GO:0005506,iron ion binding	GO:0009055,electron carrier activity	GO:0020037,heme binding
1GIM_A	pfam00709	GO:0004019,adenylosuccinate synthase activity	GO:0005525,GTP binding
1GJM_A	pfam00067	GO:0004497,monooxygenase activity	GO:0005506,iron ion binding	GO:0009055,electron carrier activity	GO:0020037,heme binding
1GK0_A	pfam01804	GO:0016787,hydrolase activity
1GK0_C	pfam01804	GO:0016787,hydrolase activity
1GK1_A	pfam01804	GO:0016787,hydrolase activity
1GK1_C	pfam01804	GO:0016787,hydrolase activity
1GL1_A	smart00020	GO:0003824,catalytic activity	GO:0004252,serine-type endopeptidase activity
1GL1_B	smart00020	GO:0003824,catalytic activity	GO:0004252,serine-type endopeptidase activity
1GL1_C	smart00020	GO:0003824,catalytic activity	GO:0004252,serine-type endopeptidase activity
1GPA_A	pfam00343	GO:0004645,phosphorylase activity	GO:0030170,pyridoxal phosphate binding
1GPA_B	pfam00343	GO:0004645,phosphorylase activity	GO:0030170,pyridoxal phosphate binding
1GPA_C	pfam00343	GO:0004645,phosphorylase activity	GO:0030170,pyridoxal phosphate binding
1GPA_D	pfam00343	GO:0004645,phosphorylase activity	GO:0030170,pyridoxal phosphate binding
1GPW_B	cd01743	GO:0003824,catalytic activity	GO:0016740,transferase activity	GO:0016763,transferase activity, transferring pentosyl groups
1GPW_D	cd01743	GO:0003824,catalytic activity	GO:0016740,transferase activity	GO:0016763,transferase activity, transferring pentosyl groups
1GPW_F	cd01743	GO:0003824,catalytic activity	GO:0016740,transferase activity	GO:0016763,transferase activity, transferring pentosyl groups
1GQN_A	PRK02412	GO:0003824,catalytic activity	GO:0003855,3-dehydroquinate dehydratase activity
1GQT_A	cd01174	GO:0004747,ribokinase activity
1GQT_B	cd01174	GO:0004747,ribokinase activity
1GQT_C	cd01174	GO:0004747,ribokinase activity
1GQT_D	cd01174	GO:0004747,ribokinase activity
1GV5_A	pfam00249	GO:0003677,DNA binding
1GWG_A	cd01056	GO:0005488,binding	GO:0008199,ferric iron binding	GO:0016491,oxidoreductase activity	GO:0046914,transition metal ion binding
1GWQ_A	pfam00104	GO:0003677,DNA binding	GO:0003700,transcription factor activity	GO:0003707,steroid hormone receptor activity	GO:0004879,ligand-dependent nuclear receptor activity
1GWQ_B	pfam00104	GO:0003677,DNA binding	GO:0003700,transcription factor activity	GO:0003707,steroid hormone receptor activity	GO:0004879,ligand-dependent nuclear receptor activity
1GWR_A	pfam00104	GO:0003677,DNA binding	GO:0003700,transcription factor activity	GO:0003707,steroid hormone receptor activity	GO:0004879,ligand-dependent nuclear receptor activity
1GWR_B	pfam00104	GO:0003677,DNA binding	GO:0003700,transcription factor activity	GO:0003707,steroid hormone receptor activity	GO:0004879,ligand-dependent nuclear receptor activity
1GWT_A	cd00693	GO:0004601,peroxidase activity	GO:0009055,electron carrier activity	GO:0020037,heme binding
1GWV_A	pfam03414	GO:0016758,transferase activity, transferring hexosyl groups
1GWV_B	pfam03414	GO:0016758,transferase activity, transferring hexosyl groups
1GWW_A	pfam03414	GO:0016758,transferase activity, transferring hexosyl groups
1GWW_B	pfam03414	GO:0016758,transferase activity, transferring hexosyl groups
1GX0_A	pfam03414	GO:0016758,transferase activity, transferring hexosyl groups
1GX0_B	pfam03414	GO:0016758,transferase activity, transferring hexosyl groups
1GX1_A	PRK00084	GO:0008685,2-C-methyl-D-erythritol 2,4-cyclodiphosphate synthase activity
1GX1_B	PRK00084	GO:0008685,2-C-methyl-D-erythritol 2,4-cyclodiphosphate synthase activity
1GX1_C	PRK00084	GO:0008685,2-C-methyl-D-erythritol 2,4-cyclodiphosphate synthase activity
1GX4_A	pfam03414	GO:0016758,transferase activity, transferring hexosyl groups
1GX4_B	pfam03414	GO:0016758,transferase activity, transferring hexosyl groups
1GXP_A	cd00383	GO:0000156,two-component response regulator activity	GO:0003677,DNA binding
1GXP_B	cd00383	GO:0000156,two-component response regulator activity	GO:0003677,DNA binding
1GXP_E	cd00383	GO:0000156,two-component response regulator activity	GO:0003677,DNA binding
1GXP_F	cd00383	GO:0000156,two-component response regulator activity	GO:0003677,DNA binding
1GXQ_A	cd00383	GO:0000156,two-component response regulator activity	GO:0003677,DNA binding
1GYN_A	cd00946	GO:0003824,catalytic activity	GO:0004332,fructose-bisphosphate aldolase activity	GO:0008270,zinc ion binding
1GZT_A	pfam07472
1GZT_B	pfam07472
1GZT_C	pfam07472
1GZT_D	pfam07472
1H0X_A	PRK04015	GO:0003676,nucleic acid binding
1H0X_B	PRK04015	GO:0003676,nucleic acid binding
1H0Y_A	PRK04015	GO:0003676,nucleic acid binding
1H3Q_A	pfam04628
1H47_A	PRK00084	GO:0008685,2-C-methyl-D-erythritol 2,4-cyclodiphosphate synthase activity
1H47_B	PRK00084	GO:0008685,2-C-methyl-D-erythritol 2,4-cyclodiphosphate synthase activity
1H47_C	PRK00084	GO:0008685,2-C-methyl-D-erythritol 2,4-cyclodiphosphate synthase activity
1H47_D	PRK00084	GO:0008685,2-C-methyl-D-erythritol 2,4-cyclodiphosphate synthase activity
1H47_E	PRK00084	GO:0008685,2-C-methyl-D-erythritol 2,4-cyclodiphosphate synthase activity
1H47_F	PRK00084	GO:0008685,2-C-methyl-D-erythritol 2,4-cyclodiphosphate synthase activity
1H48_A	PRK00084	GO:0008685,2-C-methyl-D-erythritol 2,4-cyclodiphosphate synthase activity
1H48_B	PRK00084	GO:0008685,2-C-methyl-D-erythritol 2,4-cyclodiphosphate synthase activity
1H48_C	PRK00084	GO:0008685,2-C-methyl-D-erythritol 2,4-cyclodiphosphate synthase activity
1H48_D	PRK00084	GO:0008685,2-C-methyl-D-erythritol 2,4-cyclodiphosphate synthase activity
1H48_E	PRK00084	GO:0008685,2-C-methyl-D-erythritol 2,4-cyclodiphosphate synthase activity
1H48_F	PRK00084	GO:0008685,2-C-methyl-D-erythritol 2,4-cyclodiphosphate synthase activity
1H4O_A	cd03013	GO:0016491,oxidoreductase activity
1H4O_B	cd03013	GO:0016491,oxidoreductase activity
1H4O_C	cd03013	GO:0016491,oxidoreductase activity
1H4O_D	cd03013	GO:0016491,oxidoreductase activity
1H4O_E	cd03013	GO:0016491,oxidoreductase activity
1H4O_F	cd03013	GO:0016491,oxidoreductase activity
1H4O_G	cd03013	GO:0016491,oxidoreductase activity
1H4O_H	cd03013	GO:0016491,oxidoreductase activity
1H55_A	cd00693	GO:0004601,peroxidase activity	GO:0009055,electron carrier activity	GO:0020037,heme binding
1H88_C	pfam00249	GO:0003677,DNA binding
1H89_C	pfam00249	GO:0003677,DNA binding
1HB6_A	cd00435	GO:0000062,acyl-CoA binding	GO:0005488,binding
1HB8_A	cd00435	GO:0000062,acyl-CoA binding	GO:0005488,binding
1HB8_B	cd00435	GO:0000062,acyl-CoA binding	GO:0005488,binding
1HB8_C	cd00435	GO:0000062,acyl-CoA binding	GO:0005488,binding
1HCJ_A	pfam01353
1HCJ_B	pfam01353
1HCJ_C	pfam01353
1HCJ_D	pfam01353
1HD2_A	cd03013	GO:0016491,oxidoreductase activity
1HD7_A	pfam03372	GO:0003677,DNA binding	GO:0004518,nuclease activity	GO:0004519,endonuclease activity
1HEX_A	PRK00772	GO:0003862,3-isopropylmalate dehydrogenase activity	GO:0016616,oxidoreductase activity, acting on the CH-OH group of donors, NAD or NADP as acceptor
1HF4_A	pfam00062	GO:0003796,lysozyme activity
1HF4_B	pfam00062	GO:0003796,lysozyme activity
1HH7_A	pfam00034	GO:0005506,iron ion binding	GO:0009055,electron carrier activity	GO:0020037,heme binding
1HIY_A	pfam00334	GO:0004550,nucleoside diphosphate kinase activity	GO:0005524,ATP binding
1HIY_B	pfam00334	GO:0004550,nucleoside diphosphate kinase activity	GO:0005524,ATP binding
1HIY_C	pfam00334	GO:0004550,nucleoside diphosphate kinase activity	GO:0005524,ATP binding
1HNO_A	PRK06951	GO:0003824,catalytic activity
1HON_A	pfam00709	GO:0004019,adenylosuccinate synthase activity	GO:0005525,GTP binding
1HON_B	pfam00709	GO:0004019,adenylosuccinate synthase activity	GO:0005525,GTP binding
1HOO_A	pfam00709
1HOO_B	pfam00709
1HOP_A	pfam00709	GO:0004019,adenylosuccinate synthase activity	GO:0005525,GTP binding
1HOP_B	pfam00709	GO:0004019,adenylosuccinate synthase activity	GO:0005525,GTP binding
1HOR_A	pfam01182	GO:0004342,glucosamine-6-phosphate deaminase activity
1HOR_B	pfam01182	GO:0004342,glucosamine-6-phosphate deaminase activity
1HQP_A	pfam00061	GO:0005215,transporter activity	GO:0005488,binding	GO:0005549,odorant binding
1HQQ_A	pfam01382
1HQQ_B	pfam01382
1HQQ_C	pfam01382
1HQQ_D	pfam01382
1HTA_A	pfam00808	GO:0003677,DNA binding	GO:0043565,sequence-specific DNA binding
1HUR_A	smart00177	GO:0005525,GTP binding
1HUR_B	smart00177	GO:0005525,GTP binding
1HVY_A	pfam00303	GO:0004799,thymidylate synthase activity
1HVY_B	pfam00303	GO:0004799,thymidylate synthase activity
1HVY_C	pfam00303	GO:0004799,thymidylate synthase activity
1HVY_D	pfam00303	GO:0004799,thymidylate synthase activity
1HW4_A	pfam00303	GO:0004799,thymidylate synthase activity
1HXL_A	pfam01382
1HXL_B	pfam01382
1HXZ_A	pfam01382
1HXZ_B	pfam01382
1HY2_A	pfam01382
1HY2_B	pfam01382
1HY2_C	pfam01382
1HY2_D	pfam01382
1HYR_A	cd03593	GO:0005488,binding	GO:0005529,sugar binding
1HYR_B	cd03593	GO:0005488,binding	GO:0005529,sugar binding
1HZY_A	pfam02126	GO:0008270,zinc ion binding	GO:0016788,hydrolase activity, acting on ester bonds
1HZY_B	pfam02126	GO:0008270,zinc ion binding	GO:0016788,hydrolase activity, acting on ester bonds
1I0B_A	pfam02126	GO:0008270,zinc ion binding	GO:0016788,hydrolase activity, acting on ester bonds
1I0B_B	pfam02126	GO:0008270,zinc ion binding	GO:0016788,hydrolase activity, acting on ester bonds
1I0D_A	pfam02126	GO:0008270,zinc ion binding	GO:0016788,hydrolase activity, acting on ester bonds
1I0D_B	pfam02126	GO:0008270,zinc ion binding	GO:0016788,hydrolase activity, acting on ester bonds
1I40_A	cd00412	GO:0000287,magnesium ion binding	GO:0004427,inorganic diphosphatase activity
1I54_A	pfam00034	GO:0005506,iron ion binding	GO:0009055,electron carrier activity	GO:0020037,heme binding
1I54_B	pfam00034	GO:0005506,iron ion binding	GO:0009055,electron carrier activity	GO:0020037,heme binding
1I55_A	pfam00034	GO:0005506,iron ion binding	GO:0009055,electron carrier activity	GO:0020037,heme binding
1I55_B	pfam00034	GO:0005506,iron ion binding	GO:0009055,electron carrier activity	GO:0020037,heme binding
1I6O_A	PRK10437	GO:0004089,carbonate dehydratase activity	GO:0008270,zinc ion binding
1I6O_B	PRK10437	GO:0004089,carbonate dehydratase activity	GO:0008270,zinc ion binding
1I6P_A	PRK10437	GO:0004089,carbonate dehydratase activity	GO:0008270,zinc ion binding
1I8P_A	pfam00034	GO:0005506,iron ion binding	GO:0009055,electron carrier activity	GO:0020037,heme binding
1I8P_B	pfam00034	GO:0005506,iron ion binding	GO:0009055,electron carrier activity	GO:0020037,heme binding
1I8P_C	pfam00034	GO:0005506,iron ion binding	GO:0009055,electron carrier activity	GO:0020037,heme binding
1I8P_D	pfam00034	GO:0005506,iron ion binding	GO:0009055,electron carrier activity	GO:0020037,heme binding
1I9E_A	cd00099
1I9H_A	pfam01382
1I9H_B	pfam01382
1IAT_A	PRK00179	GO:0004347,glucose-6-phosphate isomerase activity
1IAX_A	pfam00155	GO:0003824,catalytic activity	GO:0016769,transferase activity, transferring nitrogenous groups	GO:0016847,1-aminocyclopropane-1-carboxylate synthase activity	GO:0030170,pyridoxal phosphate binding
1IAX_B	pfam00155	GO:0003824,catalytic activity	GO:0016769,transferase activity, transferring nitrogenous groups	GO:0016847,1-aminocyclopropane-1-carboxylate synthase activity	GO:0030170,pyridoxal phosphate binding
1IAY_A	pfam00155	GO:0003824,catalytic activity	GO:0016769,transferase activity, transferring nitrogenous groups	GO:0016847,1-aminocyclopropane-1-carboxylate synthase activity	GO:0030170,pyridoxal phosphate binding
1ICJ_A	PRK00150	GO:0005506,iron ion binding	GO:0042586,peptide deformylase activity
1ICJ_B	PRK00150	GO:0005506,iron ion binding	GO:0042586,peptide deformylase activity
1ICJ_C	PRK00150	GO:0005506,iron ion binding	GO:0042586,peptide deformylase activity
1IDN_1	cd01469
1IDN_2	cd01469
1IDO_A	cd01469
1IEP_A	cd00192	GO:0004672,protein kinase activity	GO:0004713,protein tyrosine kinase activity	GO:0005524,ATP binding
1IEP_B	cd00192	GO:0004672,protein kinase activity	GO:0004713,protein tyrosine kinase activity	GO:0005524,ATP binding
1IES_A	cd01056	GO:0005488,binding	GO:0008199,ferric iron binding	GO:0016491,oxidoreductase activity	GO:0046914,transition metal ion binding
1IES_B	cd01056	GO:0005488,binding	GO:0008199,ferric iron binding	GO:0016491,oxidoreductase activity	GO:0046914,transition metal ion binding
1IES_C	cd01056	GO:0005488,binding	GO:0008199,ferric iron binding	GO:0016491,oxidoreductase activity	GO:0046914,transition metal ion binding
1IES_D	cd01056	GO:0005488,binding	GO:0008199,ferric iron binding	GO:0016491,oxidoreductase activity	GO:0046914,transition metal ion binding
1IES_E	cd01056	GO:0005488,binding	GO:0008199,ferric iron binding	GO:0016491,oxidoreductase activity	GO:0046914,transition metal ion binding
1IES_F	cd01056	GO:0005488,binding	GO:0008199,ferric iron binding	GO:0016491,oxidoreductase activity	GO:0046914,transition metal ion binding
1IHK_A	smart00442	GO:0008083,growth factor activity
1IJB_A	pfam00092
1IJK_A	pfam00092
1IKO_P	pfam00812
1IMA_A	cd01639	GO:0004437,inositol or phosphatidylinositol phosphatase activity	GO:0042578,phosphoric ester hydrolase activity
1IMA_B	cd01639	GO:0004437,inositol or phosphatidylinositol phosphatase activity	GO:0042578,phosphoric ester hydrolase activity
1IMB_A	cd01639	GO:0004437,inositol or phosphatidylinositol phosphatase activity	GO:0042578,phosphoric ester hydrolase activity
1IMB_B	cd01639	GO:0004437,inositol or phosphatidylinositol phosphatase activity	GO:0042578,phosphoric ester hydrolase activity
1IMC_A	cd01639	GO:0004437,inositol or phosphatidylinositol phosphatase activity	GO:0042578,phosphoric ester hydrolase activity
1IMC_B	cd01639	GO:0004437,inositol or phosphatidylinositol phosphatase activity	GO:0042578,phosphoric ester hydrolase activity
1IMD_A	cd01639	GO:0004437,inositol or phosphatidylinositol phosphatase activity	GO:0042578,phosphoric ester hydrolase activity
1IMD_B	cd01639	GO:0004437,inositol or phosphatidylinositol phosphatase activity	GO:0042578,phosphoric ester hydrolase activity
1IME_A	cd01639	GO:0004437,inositol or phosphatidylinositol phosphatase activity	GO:0042578,phosphoric ester hydrolase activity
1IME_B	cd01639	GO:0004437,inositol or phosphatidylinositol phosphatase activity	GO:0042578,phosphoric ester hydrolase activity
1IMF_A	cd01639	GO:0004437,inositol or phosphatidylinositol phosphatase activity	GO:0042578,phosphoric ester hydrolase activity
1INN_A	PRK02260	GO:0003824,catalytic activity	GO:0005506,iron ion binding	GO:0046872,metal ion binding
1INN_B	PRK02260	GO:0003824,catalytic activity	GO:0005506,iron ion binding	GO:0046872,metal ion binding
1IOM_A	PRK12351	GO:0046912,transferase activity, transferring acyl groups, acyl groups converted into alkyl on transfer
1IPB_A	pfam01652	GO:0003723,RNA binding	GO:0003743,translation initiation factor activity
1IPE_A	PRK09242	GO:0003824,catalytic activity	GO:0005488,binding	GO:0016491,oxidoreductase activity
1IPE_B	PRK09242	GO:0003824,catalytic activity	GO:0005488,binding	GO:0016491,oxidoreductase activity
1IPF_A	PRK09242	GO:0003824,catalytic activity	GO:0005488,binding	GO:0016491,oxidoreductase activity
1IPF_B	PRK09242	GO:0003824,catalytic activity	GO:0005488,binding	GO:0016491,oxidoreductase activity
1IRI_A	PRK00179	GO:0004347,glucose-6-phosphate isomerase activity
1IRI_B	PRK00179	GO:0004347,glucose-6-phosphate isomerase activity
1IRI_C	PRK00179	GO:0004347,glucose-6-phosphate isomerase activity
1IRI_D	PRK00179	GO:0004347,glucose-6-phosphate isomerase activity
1IU9_A	pfam01177	GO:0016855,racemase and epimerase activity, acting on amino acids and derivatives
1IUN_A	pfam00561	GO:0003824,catalytic activity	GO:0016787,hydrolase activity
1IUN_B	pfam00561	GO:0003824,catalytic activity	GO:0016787,hydrolase activity
1IUO_A	pfam00561	GO:0003824,catalytic activity	GO:0016787,hydrolase activity
1IWE_A	pfam00709	GO:0004019,adenylosuccinate synthase activity	GO:0005525,GTP binding
1IWE_B	pfam00709	GO:0004019,adenylosuccinate synthase activity	GO:0005525,GTP binding
1IXE_A	PRK12351	GO:0046912,transferase activity, transferring acyl groups, acyl groups converted into alkyl on transfer
1IXE_B	PRK12351	GO:0046912,transferase activity, transferring acyl groups, acyl groups converted into alkyl on transfer
1IXE_C	PRK12351	GO:0046912,transferase activity, transferring acyl groups, acyl groups converted into alkyl on transfer
1IXE_D	PRK12351	GO:0046912,transferase activity, transferring acyl groups, acyl groups converted into alkyl on transfer
1J0Y_A	pfam00686	GO:0003824,catalytic activity	GO:0016161,beta-amylase activity	GO:0043169,cation binding
1J0Y_B	pfam00686	GO:0003824,catalytic activity	GO:0016161,beta-amylase activity	GO:0043169,cation binding
1J0Y_C	pfam00686	GO:0003824,catalytic activity	GO:0016161,beta-amylase activity	GO:0043169,cation binding
1J0Y_D	pfam00686	GO:0003824,catalytic activity	GO:0016161,beta-amylase activity	GO:0043169,cation binding
1J0Z_A	pfam00686	GO:0003824,catalytic activity	GO:0016161,beta-amylase activity	GO:0043169,cation binding
1J0Z_B	pfam00686	GO:0003824,catalytic activity	GO:0016161,beta-amylase activity	GO:0043169,cation binding
1J0Z_C	pfam00686	GO:0003824,catalytic activity	GO:0016161,beta-amylase activity	GO:0043169,cation binding
1J0Z_D	pfam00686	GO:0003824,catalytic activity	GO:0016161,beta-amylase activity	GO:0043169,cation binding
1J10_A	pfam00686	GO:0003824,catalytic activity	GO:0016161,beta-amylase activity	GO:0043169,cation binding
1J10_B	pfam00686	GO:0003824,catalytic activity	GO:0016161,beta-amylase activity	GO:0043169,cation binding
1J10_C	pfam00686	GO:0003824,catalytic activity	GO:0016161,beta-amylase activity	GO:0043169,cation binding
1J10_D	pfam00686	GO:0003824,catalytic activity	GO:0016161,beta-amylase activity	GO:0043169,cation binding
1J11_A	pfam00686	GO:0003824,catalytic activity	GO:0016161,beta-amylase activity	GO:0043169,cation binding
1J11_B	pfam00686	GO:0003824,catalytic activity	GO:0016161,beta-amylase activity	GO:0043169,cation binding
1J11_C	pfam00686	GO:0003824,catalytic activity	GO:0016161,beta-amylase activity	GO:0043169,cation binding
1J11_D	pfam00686	GO:0003824,catalytic activity	GO:0016161,beta-amylase activity	GO:0043169,cation binding
1J12_A	pfam00686	GO:0003824,catalytic activity	GO:0016161,beta-amylase activity	GO:0043169,cation binding
1J12_B	pfam00686	GO:0003824,catalytic activity	GO:0016161,beta-amylase activity	GO:0043169,cation binding
1J12_C	pfam00686	GO:0003824,catalytic activity	GO:0016161,beta-amylase activity	GO:0043169,cation binding
1J12_D	pfam00686	GO:0003824,catalytic activity	GO:0016161,beta-amylase activity	GO:0043169,cation binding
1J1A_A	cd00125	GO:0004623,phospholipase A2 activity	GO:0005509,calcium ion binding
1J1A_B	cd00125	GO:0004623,phospholipase A2 activity	GO:0005509,calcium ion binding
1J1U_A	PRK08560	GO:0000166,nucleotide binding	GO:0004812,aminoacyl-tRNA ligase activity	GO:0004831,tyrosine-tRNA ligase activity	GO:0005524,ATP binding
1J1Y_A	cd03443
1J1Y_B	cd03443
1J2A_A	PRK10903	GO:0003755,peptidyl-prolyl cis-trans isomerase activity
1J4B_A	pfam00709	GO:0004019,adenylosuccinate synthase activity	GO:0005525,GTP binding
1J6V_A	PRK02260	GO:0003824,catalytic activity	GO:0005506,iron ion binding	GO:0046872,metal ion binding
1J74_A	smart00212	GO:0019787,small conjugating protein ligase activity
1J7D_A	smart00212	GO:0019787,small conjugating protein ligase activity
1J7L_A	COG3231
1J7L_B	COG3231
1J7U_A	COG3231
1J7U_B	COG3231
1J91_A	pfam00069	GO:0004672,protein kinase activity	GO:0004674,protein serine/threonine kinase activity	GO:0005524,ATP binding
1J91_B	pfam00069	GO:0004672,protein kinase activity	GO:0004674,protein serine/threonine kinase activity	GO:0005524,ATP binding
1JB1_A	pfam07475	GO:0000155,two-component sensor activity	GO:0004672,protein kinase activity	GO:0005524,ATP binding
1JDN_A	pfam01094	GO:0008528,peptide receptor activity, G-protein coupled
1JDP_A	pfam01094
1JDP_B	pfam01094
1JFL_A	pfam01177	GO:0016855,racemase and epimerase activity, acting on amino acids and derivatives
1JFL_B	pfam01177	GO:0016855,racemase and epimerase activity, acting on amino acids and derivatives
1JGM_A	pfam02126	GO:0008270,zinc ion binding	GO:0016788,hydrolase activity, acting on ester bonds
1JGM_B	pfam02126	GO:0008270,zinc ion binding	GO:0016788,hydrolase activity, acting on ester bonds
1JH7_A	pfam07823	GO:0003824,catalytic activity	GO:0004112,cyclic-nucleotide phosphodiesterase activity
1JHC_A	PRK10276	GO:0003677,DNA binding	GO:0004252,serine-type endopeptidase activity
1JHH_A	PRK10276	GO:0003677,DNA binding	GO:0004252,serine-type endopeptidase activity
1JHH_B	PRK10276	GO:0003677,DNA binding	GO:0004252,serine-type endopeptidase activity
1JIQ_A	PRK00179	GO:0004347,glucose-6-phosphate isomerase activity
1JIQ_B	PRK00179	GO:0004347,glucose-6-phosphate isomerase activity
1JIQ_C	PRK00179	GO:0004347,glucose-6-phosphate isomerase activity
1JIQ_D	PRK00179	GO:0004347,glucose-6-phosphate isomerase activity
1JJH_A	pfam00511	GO:0000166,nucleotide binding	GO:0003677,DNA binding	GO:0003700,transcription factor activity
1JJH_B	pfam00511	GO:0000166,nucleotide binding	GO:0003677,DNA binding	GO:0003700,transcription factor activity
1JJH_C	pfam00511	GO:0000166,nucleotide binding	GO:0003677,DNA binding	GO:0003700,transcription factor activity
1JN4_A	smart00092	GO:0003676,nucleic acid binding	GO:0004522,pancreatic ribonuclease activity
1JN4_B	smart00092	GO:0003676,nucleic acid binding	GO:0004522,pancreatic ribonuclease activity
1JOB_A	pfam06554	GO:0004871,signal transducer activity	GO:0005515,protein binding
1JP3_A	PRK10240	GO:0016740,transferase activity
1JP3_B	PRK10240	GO:0016740,transferase activity
1JPC_A	pfam01453	GO:0005529,sugar binding
1JPR_A	PRK09101	GO:0004748,ribonucleoside-diphosphate reductase activity	GO:0016491,oxidoreductase activity	GO:0046914,transition metal ion binding
1JPR_B	PRK09101	GO:0004748,ribonucleoside-diphosphate reductase activity	GO:0016491,oxidoreductase activity	GO:0046914,transition metal ion binding
1JQ6_A	pfam00716	GO:0004252,serine-type endopeptidase activity
1JQ7_A	pfam00716	GO:0004252,serine-type endopeptidase activity
1JQ7_B	pfam00716	GO:0004252,serine-type endopeptidase activity
1JQ8_A	cd00125	GO:0004623,phospholipase A2 activity	GO:0005509,calcium ion binding
1JQ8_B	cd00125	GO:0004623,phospholipase A2 activity	GO:0005509,calcium ion binding
1JQ9_A	cd00125	GO:0004623,phospholipase A2 activity	GO:0005509,calcium ion binding
1JQ9_B	cd00125	GO:0004623,phospholipase A2 activity	GO:0005509,calcium ion binding
1JQC_A	PRK09101	GO:0004748,ribonucleoside-diphosphate reductase activity	GO:0016491,oxidoreductase activity	GO:0046914,transition metal ion binding
1JQC_B	PRK09101	GO:0004748,ribonucleoside-diphosphate reductase activity	GO:0016491,oxidoreductase activity	GO:0046914,transition metal ion binding
1JS0_A	smart00092	GO:0003676,nucleic acid binding	GO:0004522,pancreatic ribonuclease activity
1JS0_B	smart00092	GO:0003676,nucleic acid binding	GO:0004522,pancreatic ribonuclease activity
1JS0_C	smart00092	GO:0003676,nucleic acid binding	GO:0004522,pancreatic ribonuclease activity
1JTO_L	pfam00062	GO:0003796,lysozyme activity
1JTO_M	pfam00062	GO:0003796,lysozyme activity
1JTQ_A	PRK01827	GO:0004799,thymidylate synthase activity
1JTQ_B	PRK01827	GO:0004799,thymidylate synthase activity
1JTU_A	PRK01827	GO:0004799,thymidylate synthase activity
1JTU_B	PRK01827	GO:0004799,thymidylate synthase activity
1JUT_A	PRK01827	GO:0004799,thymidylate synthase activity
1JUT_B	PRK01827	GO:0004799,thymidylate synthase activity
1JVT_A	smart00092	GO:0003676,nucleic acid binding	GO:0004522,pancreatic ribonuclease activity
1JVT_B	smart00092	GO:0003676,nucleic acid binding	GO:0004522,pancreatic ribonuclease activity
1JVU_A	smart00092	GO:0003676,nucleic acid binding	GO:0004522,pancreatic ribonuclease activity
1JVU_B	smart00092	GO:0003676,nucleic acid binding	GO:0004522,pancreatic ribonuclease activity
1JVV_A	smart00092	GO:0003676,nucleic acid binding	GO:0004522,pancreatic ribonuclease activity
1JVV_B	smart00092	GO:0003676,nucleic acid binding	GO:0004522,pancreatic ribonuclease activity
1JVZ_A	pfam01804	GO:0016787,hydrolase activity
1JW0_A	pfam01804	GO:0016787,hydrolase activity
1JWF_A	cd03567
1JWG_A	cd03567
1JWG_B	cd03567
1JWT_A	cd00190	GO:0003824,catalytic activity	GO:0004252,serine-type endopeptidase activity	GO:0005509,calcium ion binding
1JXL_A	PRK01216
1JY1_A	pfam06087	GO:0008081,phosphoric diester hydrolase activity
1JY8_A	PRK00084	GO:0008685,2-C-methyl-D-erythritol 2,4-cyclodiphosphate synthase activity
1JYK_A	pfam00483	GO:0016779,nucleotidyltransferase activity
1JYL_A	pfam00483	GO:0016779,nucleotidyltransferase activity
1JYL_B	pfam00483	GO:0016779,nucleotidyltransferase activity
1JYL_C	pfam00483	GO:0016779,nucleotidyltransferase activity
1JYL_D	pfam00483	GO:0016779,nucleotidyltransferase activity
1JYQ_A	pfam00017	GO:0005515,protein binding
1JYQ_B	pfam00017	GO:0005515,protein binding
1JYS_A	pfam01048	GO:0003824,catalytic activity	GO:0008782,adenosylhomocysteine nucleosidase activity	GO:0008930,methylthioadenosine nucleosidase activity
1JYS_B	pfam01048	GO:0003824,catalytic activity	GO:0008782,adenosylhomocysteine nucleosidase activity	GO:0008930,methylthioadenosine nucleosidase activity
1JYU_A	pfam00017	GO:0005515,protein binding
1JZI_A	pfam00127	GO:0005507,copper ion binding	GO:0009055,electron carrier activity
1JZI_B	pfam00127	GO:0005507,copper ion binding	GO:0009055,electron carrier activity
1JZJ_A	pfam00127	GO:0005507,copper ion binding	GO:0009055,electron carrier activity
1JZJ_B	pfam00127	GO:0005507,copper ion binding	GO:0009055,electron carrier activity
1K04_A	pfam03623	GO:0004713,protein tyrosine kinase activity	GO:0004871,signal transducer activity
1K05_A	pfam03623	GO:0004713,protein tyrosine kinase activity	GO:0004871,signal transducer activity
1K05_B	pfam03623	GO:0004713,protein tyrosine kinase activity	GO:0004871,signal transducer activity
1K05_C	pfam03623	GO:0004713,protein tyrosine kinase activity	GO:0004871,signal transducer activity
1K2R_A	cd00795	GO:0004517,nitric-oxide synthase activity	GO:0005506,iron ion binding	GO:0005516,calmodulin binding	GO:0010181,FMN binding	GO:0020037,heme binding	GO:0050660,FAD binding	GO:0050661,NADP binding
1K2R_B	cd00795	GO:0004517,nitric-oxide synthase activity	GO:0005506,iron ion binding	GO:0005516,calmodulin binding	GO:0010181,FMN binding	GO:0020037,heme binding	GO:0050660,FAD binding	GO:0050661,NADP binding
1K2S_A	cd00795	GO:0004517,nitric-oxide synthase activity	GO:0005506,iron ion binding	GO:0005516,calmodulin binding	GO:0010181,FMN binding	GO:0020037,heme binding	GO:0050660,FAD binding	GO:0050661,NADP binding
1K2S_B	cd00795	GO:0004517,nitric-oxide synthase activity	GO:0005506,iron ion binding	GO:0005516,calmodulin binding	GO:0010181,FMN binding	GO:0020037,heme binding	GO:0050660,FAD binding	GO:0050661,NADP binding
1K2T_A	cd00795	GO:0004517,nitric-oxide synthase activity	GO:0005506,iron ion binding	GO:0005516,calmodulin binding	GO:0010181,FMN binding	GO:0020037,heme binding	GO:0050660,FAD binding	GO:0050661,NADP binding
1K2T_B	cd00795	GO:0004517,nitric-oxide synthase activity	GO:0005506,iron ion binding	GO:0005516,calmodulin binding	GO:0010181,FMN binding	GO:0020037,heme binding	GO:0050660,FAD binding	GO:0050661,NADP binding
1K2U_A	cd00795	GO:0004517,nitric-oxide synthase activity	GO:0005506,iron ion binding	GO:0005516,calmodulin binding	GO:0010181,FMN binding	GO:0020037,heme binding	GO:0050660,FAD binding	GO:0050661,NADP binding
1K2U_B	cd00795	GO:0004517,nitric-oxide synthase activity	GO:0005506,iron ion binding	GO:0005516,calmodulin binding	GO:0010181,FMN binding	GO:0020037,heme binding	GO:0050660,FAD binding	GO:0050661,NADP binding
1K4V_A	pfam03414	GO:0016758,transferase activity, transferring hexosyl groups
1K4V_B	pfam03414	GO:0016758,transferase activity, transferring hexosyl groups
1K9I_A	cd03590	GO:0005488,binding
1K9I_B	cd03590	GO:0005488,binding
1K9I_C	cd03590	GO:0005488,binding
1K9I_D	cd03590	GO:0005488,binding
1K9I_E	cd03590	GO:0005488,binding
1K9I_F	cd03590	GO:0005488,binding
1K9I_G	cd03590	GO:0005488,binding
1K9I_H	cd03590	GO:0005488,binding
1K9I_I	cd03590	GO:0005488,binding
1K9I_J	cd03590	GO:0005488,binding
1K9V_F	cd01743	GO:0003824,catalytic activity	GO:0016740,transferase activity	GO:0016763,transferase activity, transferring pentosyl groups
1K9X_A	pfam02074	GO:0004181,metallocarboxypeptidase activity
1K9X_B	pfam02074	GO:0004181,metallocarboxypeptidase activity
1K9X_C	pfam02074	GO:0004181,metallocarboxypeptidase activity
1K9X_D	pfam02074	GO:0004181,metallocarboxypeptidase activity
1KA2_A	pfam02074	GO:0004181,metallocarboxypeptidase activity
1KCE_A	PRK01827	GO:0004799,thymidylate synthase activity
1KCE_B	PRK01827	GO:0004799,thymidylate synthase activity
1KCG_A	cd03593	GO:0005488,binding	GO:0005529,sugar binding
1KCG_B	cd03593	GO:0005488,binding	GO:0005529,sugar binding
1KDN_A	pfam00334	GO:0004550,nucleoside diphosphate kinase activity	GO:0005524,ATP binding
1KDN_B	pfam00334	GO:0004550,nucleoside diphosphate kinase activity	GO:0005524,ATP binding
1KDN_C	pfam00334	GO:0004550,nucleoside diphosphate kinase activity	GO:0005524,ATP binding
1KEH_A	pfam01804	GO:0016787,hydrolase activity
1KG8_A	pfam01036	GO:0005216,ion channel activity
1KGY_A	pfam01404	GO:0005003,ephrin receptor activity	GO:0005524,ATP binding
1KGY_B	pfam01404	GO:0005003,ephrin receptor activity	GO:0005524,ATP binding
1KGY_C	pfam01404	GO:0005003,ephrin receptor activity	GO:0005524,ATP binding
1KGY_D	pfam01404	GO:0005003,ephrin receptor activity	GO:0005524,ATP binding
1KHX_A	pfam03166
1KKJ_A	PRK00011	GO:0003824,catalytic activity	GO:0004372,glycine hydroxymethyltransferase activity	GO:0030170,pyridoxal phosphate binding
1KKL_A	pfam07475	GO:0000155,two-component sensor activity	GO:0004672,protein kinase activity	GO:0005524,ATP binding
1KKL_B	pfam07475	GO:0000155,two-component sensor activity	GO:0004672,protein kinase activity	GO:0005524,ATP binding
1KKL_C	pfam07475	GO:0000155,two-component sensor activity	GO:0004672,protein kinase activity	GO:0005524,ATP binding
1KKM_A	pfam07475	GO:0000155,two-component sensor activity	GO:0004672,protein kinase activity	GO:0005524,ATP binding
1KKM_B	pfam07475	GO:0000155,two-component sensor activity	GO:0004672,protein kinase activity	GO:0005524,ATP binding
1KKM_C	pfam07475	GO:0000155,two-component sensor activity	GO:0004672,protein kinase activity	GO:0005524,ATP binding
1KL2_A	PRK00011	GO:0003824,catalytic activity	GO:0004372,glycine hydroxymethyltransferase activity	GO:0030170,pyridoxal phosphate binding
1KL2_B	PRK00011	GO:0003824,catalytic activity	GO:0004372,glycine hydroxymethyltransferase activity	GO:0030170,pyridoxal phosphate binding
1KLF_B	pfam09160
1KLF_H	pfam09160
1KLF_L	pfam09160
1KLF_P	pfam09160
1KME_A	pfam01036	GO:0005216,ion channel activity
1KME_B	pfam01036	GO:0005216,ion channel activity
1KMZ_A	pfam00903
1KNJ_A	PRK00084	GO:0008685,2-C-methyl-D-erythritol 2,4-cyclodiphosphate synthase activity
1KP8_A	PRK00013	GO:0005515,protein binding	GO:0005524,ATP binding	GO:0051082,unfolded protein binding
1KP8_B	PRK00013	GO:0005515,protein binding	GO:0005524,ATP binding	GO:0051082,unfolded protein binding
1KP8_C	PRK00013	GO:0005515,protein binding	GO:0005524,ATP binding	GO:0051082,unfolded protein binding
1KP8_D	PRK00013	GO:0005515,protein binding	GO:0005524,ATP binding	GO:0051082,unfolded protein binding
1KP8_E	PRK00013	GO:0005515,protein binding	GO:0005524,ATP binding	GO:0051082,unfolded protein binding
1KP8_F	PRK00013	GO:0005515,protein binding	GO:0005524,ATP binding	GO:0051082,unfolded protein binding
1KP8_G	PRK00013	GO:0005515,protein binding	GO:0005524,ATP binding	GO:0051082,unfolded protein binding
1KP8_H	PRK00013	GO:0005515,protein binding	GO:0005524,ATP binding	GO:0051082,unfolded protein binding
1KP8_I	PRK00013	GO:0005515,protein binding	GO:0005524,ATP binding	GO:0051082,unfolded protein binding
1KP8_J	PRK00013	GO:0005515,protein binding	GO:0005524,ATP binding	GO:0051082,unfolded protein binding
1KP8_K	PRK00013	GO:0005515,protein binding	GO:0005524,ATP binding	GO:0051082,unfolded protein binding
1KP8_L	PRK00013	GO:0005515,protein binding	GO:0005524,ATP binding	GO:0051082,unfolded protein binding
1KP8_M	PRK00013	GO:0005515,protein binding	GO:0005524,ATP binding	GO:0051082,unfolded protein binding
1KP8_N	PRK00013	GO:0005515,protein binding	GO:0005524,ATP binding	GO:0051082,unfolded protein binding
1KPA_A	cd01276	GO:0003824,catalytic activity
1KPA_B	cd01276	GO:0003824,catalytic activity
1KPB_A	cd01276	GO:0003824,catalytic activity
1KPB_B	cd01276	GO:0003824,catalytic activity
1KPC_A	cd01276	GO:0003824,catalytic activity
1KPC_B	cd01276	GO:0003824,catalytic activity
1KPC_C	cd01276	GO:0003824,catalytic activity
1KPC_D	cd01276	GO:0003824,catalytic activity
1KPE_A	cd01276	GO:0003824,catalytic activity
1KPE_B	cd01276	GO:0003824,catalytic activity
1KPF_A	cd01276	GO:0003824,catalytic activity
1KPM_A	cd00125	GO:0004623,phospholipase A2 activity	GO:0005509,calcium ion binding
1KPM_B	cd00125	GO:0004623,phospholipase A2 activity	GO:0005509,calcium ion binding
1KQ6_A	smart00312	GO:0005515,protein binding	GO:0035091,phosphoinositide binding
1KUU_A	PRK04151	GO:0003937,IMP cyclohydrolase activity
1KV6_A	pfam00104	GO:0003677,DNA binding	GO:0003700,transcription factor activity	GO:0003707,steroid hormone receptor activity	GO:0004879,ligand-dependent nuclear receptor activity	GO:0005496,steroid binding	GO:0008270,zinc ion binding
1KV6_B	pfam00104
1KVO_A	cd00125	GO:0004623,phospholipase A2 activity	GO:0005509,calcium ion binding
1KVO_B	cd00125	GO:0004623,phospholipase A2 activity	GO:0005509,calcium ion binding
1KVO_C	cd00125	GO:0004623,phospholipase A2 activity	GO:0005509,calcium ion binding
1KVO_D	cd00125	GO:0004623,phospholipase A2 activity	GO:0005509,calcium ion binding
1KVO_E	cd00125	GO:0004623,phospholipase A2 activity	GO:0005509,calcium ion binding
1KVO_F	cd00125	GO:0004623,phospholipase A2 activity	GO:0005509,calcium ion binding
1KZI_A	PRK01827	GO:0004799,thymidylate synthase activity
1KZI_B	PRK01827	GO:0004799,thymidylate synthase activity
1L2I_A	pfam00104	GO:0003677,DNA binding	GO:0003700,transcription factor activity	GO:0003707,steroid hormone receptor activity	GO:0004879,ligand-dependent nuclear receptor activity
1L2I_B	pfam00104	GO:0003677,DNA binding	GO:0003700,transcription factor activity	GO:0003707,steroid hormone receptor activity	GO:0004879,ligand-dependent nuclear receptor activity
1L4U_A	pfam01202	GO:0004765,shikimate kinase activity	GO:0005524,ATP binding
1L5B_A	pfam08881
1L5B_B	pfam08881
1L5Q_A	pfam00343	GO:0004645,phosphorylase activity	GO:0030170,pyridoxal phosphate binding
1L5Q_B	pfam00343	GO:0004645,phosphorylase activity	GO:0030170,pyridoxal phosphate binding
1L5R_A	pfam00343	GO:0004645,phosphorylase activity	GO:0030170,pyridoxal phosphate binding
1L5R_B	pfam00343	GO:0004645,phosphorylase activity	GO:0030170,pyridoxal phosphate binding
1L5S_A	pfam00343	GO:0004645,phosphorylase activity	GO:0030170,pyridoxal phosphate binding
1L5S_B	pfam00343	GO:0004645,phosphorylase activity	GO:0030170,pyridoxal phosphate binding
1L5Y_A	pfam00072	GO:0000156,two-component response regulator activity
1L5Y_B	pfam00072	GO:0000156,two-component response regulator activity
1L5Z_A	pfam00072	GO:0000156,two-component response regulator activity
1L7L_A	pfam07828
1L7X_A	pfam00343	GO:0004645,phosphorylase activity	GO:0030170,pyridoxal phosphate binding
1L7X_B	pfam00343	GO:0004645,phosphorylase activity	GO:0030170,pyridoxal phosphate binding
1L8T_A	COG3231
1L9W_A	PRK02412	GO:0003824,catalytic activity	GO:0003855,3-dehydroquinate dehydratase activity
1L9W_B	PRK02412	GO:0003824,catalytic activity	GO:0003855,3-dehydroquinate dehydratase activity
1L9W_C	PRK02412	GO:0003824,catalytic activity	GO:0003855,3-dehydroquinate dehydratase activity
1L9W_D	PRK02412	GO:0003824,catalytic activity	GO:0003855,3-dehydroquinate dehydratase activity
1LA1_A	PRK00013	GO:0005515,protein binding	GO:0005524,ATP binding	GO:0051082,unfolded protein binding
1LCN_A	pfam00062	GO:0003796,lysozyme activity
1LCN_B	pfam00062	GO:0003796,lysozyme activity
1LCV_A	pfam01382
1LCV_B	pfam01382
1LCW_A	pfam01382
1LCW_B	pfam01382
1LCZ_A	pfam01382
1LCZ_B	pfam01382
1LDS_A	pfam07654
1LDT_T	cd00190
1LEE_A	pfam00026	GO:0004190,aspartic-type endopeptidase activity
1LF3_A	pfam00026	GO:0004190,aspartic-type endopeptidase activity
1LFA_A	cd01469
1LFA_B	cd01469
1LFM_A	pfam00034	GO:0005506,iron ion binding	GO:0009055,electron carrier activity	GO:0020037,heme binding
1LFM_B	pfam00034	GO:0005506,iron ion binding	GO:0009055,electron carrier activity	GO:0020037,heme binding
1LH0_A	PRK00455	GO:0004588,orotate phosphoribosyltransferase activity	GO:0016740,transferase activity
1LH0_B	PRK00455	GO:0004588,orotate phosphoribosyltransferase activity	GO:0016740,transferase activity
1LHP_A	cd01173	GO:0008478,pyridoxal kinase activity
1LHP_B	cd01173	GO:0008478,pyridoxal kinase activity
1LHR_A	cd01173	GO:0008478,pyridoxal kinase activity
1LHR_B	cd01173	GO:0008478,pyridoxal kinase activity
1LIH_A	cd00181	GO:0004871,signal transducer activity	GO:0004888,transmembrane receptor activity
1LIS_A	cd00243
1LJ3_A	pfam00062	GO:0003796,lysozyme activity
1LJ3_B	pfam00062	GO:0003796,lysozyme activity
1LJ4_A	pfam00062	GO:0003796,lysozyme activity
1LJ4_B	pfam00062	GO:0003796,lysozyme activity
1LJE_A	pfam00062	GO:0003796,lysozyme activity
1LJE_B	pfam00062	GO:0003796,lysozyme activity
1LJF_A	pfam00062	GO:0003796,lysozyme activity
1LJF_B	pfam00062	GO:0003796,lysozyme activity
1LJG_A	pfam00062	GO:0003796,lysozyme activity
1LJG_B	pfam00062	GO:0003796,lysozyme activity
1LJH_A	pfam00062	GO:0003796,lysozyme activity
1LJH_B	pfam00062	GO:0003796,lysozyme activity
1LJI_A	pfam00062	GO:0003796,lysozyme activity
1LJI_B	pfam00062	GO:0003796,lysozyme activity
1LJJ_A	pfam00062	GO:0003796,lysozyme activity
1LJJ_B	pfam00062	GO:0003796,lysozyme activity
1LJK_A	pfam00062	GO:0003796,lysozyme activity
1LJK_B	pfam00062	GO:0003796,lysozyme activity
1LKR_A	pfam00062	GO:0003796,lysozyme activity
1LKR_B	pfam00062	GO:0003796,lysozyme activity
1LL4_A	smart00636	GO:0003824,catalytic activity	GO:0004553,hydrolase activity, hydrolyzing O-glycosyl compounds	GO:0004568,chitinase activity	GO:0043169,cation binding
1LL4_B	smart00636	GO:0003824,catalytic activity	GO:0004553,hydrolase activity, hydrolyzing O-glycosyl compounds	GO:0004568,chitinase activity	GO:0043169,cation binding
1LL4_C	smart00636	GO:0003824,catalytic activity	GO:0004553,hydrolase activity, hydrolyzing O-glycosyl compounds	GO:0004568,chitinase activity	GO:0043169,cation binding
1LL4_D	smart00636	GO:0003824,catalytic activity	GO:0004553,hydrolase activity, hydrolyzing O-glycosyl compounds	GO:0004568,chitinase activity	GO:0043169,cation binding
1LNY_A	pfam00709	GO:0004019,adenylosuccinate synthase activity	GO:0005525,GTP binding
1LNY_B	pfam00709	GO:0004019,adenylosuccinate synthase activity	GO:0005525,GTP binding
1LQF_A	cd00047	GO:0004725,protein tyrosine phosphatase activity	GO:0016791,phosphatase activity
1LQF_B	cd00047	GO:0004725,protein tyrosine phosphatase activity	GO:0016791,phosphatase activity
1LQF_C	cd00047	GO:0004725,protein tyrosine phosphatase activity	GO:0016791,phosphatase activity
1LQF_D	cd00047	GO:0004725,protein tyrosine phosphatase activity	GO:0016791,phosphatase activity
1LS6_A	pfam00685	GO:0008146,sulfotransferase activity
1LU1_A	pfam00139	GO:0005529,sugar binding
1LU2_A	pfam00139	GO:0005529,sugar binding
1LU2_B	pfam00139	GO:0005529,sugar binding
1LW6_E	pfam00082	GO:0004252,serine-type endopeptidase activity
1LY1_A	pfam08433
1LYN_A	cd00243
1LYN_B	cd00243
1LYS_A	pfam00062	GO:0003796,lysozyme activity
1LYS_B	pfam00062	GO:0003796,lysozyme activity
1LYX_A	cd00311	GO:0003824,catalytic activity	GO:0004807,triose-phosphate isomerase activity
1LZO_A	cd00311	GO:0003824,catalytic activity	GO:0004807,triose-phosphate isomerase activity
1LZO_B	cd00311	GO:0003824,catalytic activity	GO:0004807,triose-phosphate isomerase activity
1LZO_C	cd00311	GO:0003824,catalytic activity	GO:0004807,triose-phosphate isomerase activity
1LZO_D	cd00311	GO:0003824,catalytic activity	GO:0004807,triose-phosphate isomerase activity
1LZX_A	cd00795	GO:0004517,nitric-oxide synthase activity	GO:0005506,iron ion binding	GO:0005516,calmodulin binding	GO:0010181,FMN binding	GO:0020037,heme binding	GO:0050660,FAD binding	GO:0050661,NADP binding
1LZX_B	cd00795	GO:0004517,nitric-oxide synthase activity	GO:0005506,iron ion binding	GO:0005516,calmodulin binding	GO:0010181,FMN binding	GO:0020037,heme binding	GO:0050660,FAD binding	GO:0050661,NADP binding
1LZZ_A	cd00795	GO:0004517,nitric-oxide synthase activity	GO:0005506,iron ion binding	GO:0005516,calmodulin binding	GO:0010181,FMN binding	GO:0020037,heme binding	GO:0050660,FAD binding	GO:0050661,NADP binding
1LZZ_B	cd00795	GO:0004517,nitric-oxide synthase activity	GO:0005506,iron ion binding	GO:0005516,calmodulin binding	GO:0010181,FMN binding	GO:0020037,heme binding	GO:0050660,FAD binding	GO:0050661,NADP binding
1M00_A	cd00795	GO:0004517,nitric-oxide synthase activity	GO:0005506,iron ion binding	GO:0005516,calmodulin binding	GO:0010181,FMN binding	GO:0020037,heme binding	GO:0050660,FAD binding	GO:0050661,NADP binding
1M00_B	cd00795	GO:0004517,nitric-oxide synthase activity	GO:0005506,iron ion binding	GO:0005516,calmodulin binding	GO:0010181,FMN binding	GO:0020037,heme binding	GO:0050660,FAD binding	GO:0050661,NADP binding
1M0K_A	pfam01036	GO:0005216,ion channel activity
1M1B_A	PRK11320	GO:0003824,catalytic activity	GO:0050188,phosphoenolpyruvate mutase activity
1M1B_B	PRK11320	GO:0003824,catalytic activity	GO:0050188,phosphoenolpyruvate mutase activity
1M43_A	pfam00026	GO:0004190,aspartic-type endopeptidase activity
1M43_B	pfam00026	GO:0004190,aspartic-type endopeptidase activity
1M47_A	pfam00715	GO:0005134,interleukin-2 receptor binding	GO:0008083,growth factor activity
1M48_A	pfam00715	GO:0005134,interleukin-2 receptor binding	GO:0008083,growth factor activity
1M48_B	pfam00715	GO:0005134,interleukin-2 receptor binding	GO:0008083,growth factor activity
1M49_A	pfam00715	GO:0005134,interleukin-2 receptor binding	GO:0008083,growth factor activity
1M49_B	pfam00715	GO:0005134,interleukin-2 receptor binding	GO:0008083,growth factor activity
1M4N_A	pfam00155	GO:0003824,catalytic activity	GO:0016769,transferase activity, transferring nitrogenous groups	GO:0016847,1-aminocyclopropane-1-carboxylate synthase activity	GO:0030170,pyridoxal phosphate binding
1M5B_A	smart00079	GO:0004872,receptor activity	GO:0004970,ionotropic glutamate receptor activity	GO:0005216,ion channel activity	GO:0005234,extracellular-glutamate-gated ion channel activity
1M5B_B	smart00079	GO:0004872,receptor activity	GO:0004970,ionotropic glutamate receptor activity	GO:0005216,ion channel activity	GO:0005234,extracellular-glutamate-gated ion channel activity
1M5B_C	smart00079	GO:0004872,receptor activity	GO:0004970,ionotropic glutamate receptor activity	GO:0005216,ion channel activity	GO:0005234,extracellular-glutamate-gated ion channel activity
1M5D_A	smart00079	GO:0004872,receptor activity	GO:0004970,ionotropic glutamate receptor activity	GO:0005216,ion channel activity	GO:0005234,extracellular-glutamate-gated ion channel activity
1M5E_A	smart00079	GO:0004872,receptor activity	GO:0004970,ionotropic glutamate receptor activity	GO:0005216,ion channel activity	GO:0005234,extracellular-glutamate-gated ion channel activity
1M5E_B	smart00079	GO:0004872,receptor activity	GO:0004970,ionotropic glutamate receptor activity	GO:0005216,ion channel activity	GO:0005234,extracellular-glutamate-gated ion channel activity
1M5E_C	smart00079	GO:0004872,receptor activity	GO:0004970,ionotropic glutamate receptor activity	GO:0005216,ion channel activity	GO:0005234,extracellular-glutamate-gated ion channel activity
1M5F_A	smart00079	GO:0004872,receptor activity	GO:0004970,ionotropic glutamate receptor activity	GO:0005216,ion channel activity	GO:0005234,extracellular-glutamate-gated ion channel activity
1M5F_B	smart00079	GO:0004872,receptor activity	GO:0004970,ionotropic glutamate receptor activity	GO:0005216,ion channel activity	GO:0005234,extracellular-glutamate-gated ion channel activity
1M5F_C	smart00079	GO:0004872,receptor activity	GO:0004970,ionotropic glutamate receptor activity	GO:0005216,ion channel activity	GO:0005234,extracellular-glutamate-gated ion channel activity
1M5J_A	pfam08881
1M5J_B	pfam08881
1M5K_C	smart00360	GO:0000166,nucleotide binding	GO:0003676,nucleic acid binding
1M5K_F	smart00360	GO:0000166,nucleotide binding	GO:0003676,nucleic acid binding
1M5M_A	pfam08881
1M5M_B	pfam08881
1M5O_C	smart00360	GO:0000166,nucleotide binding	GO:0003676,nucleic acid binding
1M5O_F	smart00360	GO:0000166,nucleotide binding	GO:0003676,nucleic acid binding
1M5P_C	smart00360	GO:0000166,nucleotide binding	GO:0003676,nucleic acid binding
1M5P_F	smart00360	GO:0000166,nucleotide binding	GO:0003676,nucleic acid binding
1M5V_C	smart00360	GO:0000166,nucleotide binding	GO:0003676,nucleic acid binding
1M5V_F	smart00360	GO:0000166,nucleotide binding	GO:0003676,nucleic acid binding
1M7O_A	cd00311	GO:0003824,catalytic activity	GO:0004807,triose-phosphate isomerase activity
1M7O_B	cd00311	GO:0003824,catalytic activity	GO:0004807,triose-phosphate isomerase activity
1M7P_A	cd00311	GO:0003824,catalytic activity	GO:0004807,triose-phosphate isomerase activity
1M7P_B	cd00311	GO:0003824,catalytic activity	GO:0004807,triose-phosphate isomerase activity
1M8D_A	cd00795	GO:0004517,nitric-oxide synthase activity	GO:0005506,iron ion binding	GO:0005516,calmodulin binding	GO:0010181,FMN binding	GO:0020037,heme binding	GO:0050660,FAD binding	GO:0050661,NADP binding
1M8D_B	cd00795	GO:0004517,nitric-oxide synthase activity	GO:0005506,iron ion binding	GO:0005516,calmodulin binding	GO:0010181,FMN binding	GO:0020037,heme binding	GO:0050660,FAD binding	GO:0050661,NADP binding
1M8E_A	cd00795	GO:0004517,nitric-oxide synthase activity	GO:0005506,iron ion binding	GO:0005516,calmodulin binding	GO:0010181,FMN binding	GO:0020037,heme binding	GO:0050660,FAD binding	GO:0050661,NADP binding
1M8E_B	cd00795	GO:0004517,nitric-oxide synthase activity	GO:0005506,iron ion binding	GO:0005516,calmodulin binding	GO:0010181,FMN binding	GO:0020037,heme binding	GO:0050660,FAD binding	GO:0050661,NADP binding
1M8H_A	cd00795	GO:0004517,nitric-oxide synthase activity	GO:0005506,iron ion binding	GO:0005516,calmodulin binding	GO:0010181,FMN binding	GO:0020037,heme binding	GO:0050660,FAD binding	GO:0050661,NADP binding
1M8H_B	cd00795	GO:0004517,nitric-oxide synthase activity	GO:0005506,iron ion binding	GO:0005516,calmodulin binding	GO:0010181,FMN binding	GO:0020037,heme binding	GO:0050660,FAD binding	GO:0050661,NADP binding
1M8I_A	cd00795	GO:0004517,nitric-oxide synthase activity	GO:0005506,iron ion binding	GO:0005516,calmodulin binding	GO:0010181,FMN binding	GO:0020037,heme binding	GO:0050660,FAD binding	GO:0050661,NADP binding
1M8I_B	cd00795	GO:0004517,nitric-oxide synthase activity	GO:0005506,iron ion binding	GO:0005516,calmodulin binding	GO:0010181,FMN binding	GO:0020037,heme binding	GO:0050660,FAD binding	GO:0050661,NADP binding
1M9C_C	pfam00607
1M9C_D	pfam00607
1M9T_A	cd00795	GO:0004517,nitric-oxide synthase activity	GO:0005506,iron ion binding	GO:0005516,calmodulin binding	GO:0010181,FMN binding	GO:0020037,heme binding	GO:0050660,FAD binding	GO:0050661,NADP binding
1M9T_B	cd00795	GO:0004517,nitric-oxide synthase activity	GO:0005506,iron ion binding	GO:0005516,calmodulin binding	GO:0010181,FMN binding	GO:0020037,heme binding	GO:0050660,FAD binding	GO:0050661,NADP binding
1MAT_A	PRK05716	GO:0004177,aminopeptidase activity	GO:0008235,metalloexopeptidase activity
1MEL_L	pfam00062	GO:0003796,lysozyme activity
1MEL_M	pfam00062	GO:0003796,lysozyme activity
1MEO_A	PRK05647	GO:0004644,phosphoribosylglycinamide formyltransferase activity	GO:0008168,methyltransferase activity	GO:0016742,hydroxymethyl-, formyl- and related transferase activity
1MI7_R	PRK01381	GO:0003700,transcription factor activity	GO:0016564,transcription repressor activity	GO:0043565,sequence-specific DNA binding
1MJS_A	pfam03166
1MK5_A	pfam01382
1MK5_B	pfam01382
1MM6_A	smart00079	GO:0004872,receptor activity	GO:0004970,ionotropic glutamate receptor activity	GO:0005216,ion channel activity	GO:0005234,extracellular-glutamate-gated ion channel activity
1MM6_B	smart00079	GO:0004872,receptor activity	GO:0004970,ionotropic glutamate receptor activity	GO:0005216,ion channel activity	GO:0005234,extracellular-glutamate-gated ion channel activity
1MM7_A	smart00079	GO:0004872,receptor activity	GO:0004970,ionotropic glutamate receptor activity	GO:0005216,ion channel activity	GO:0005234,extracellular-glutamate-gated ion channel activity
1MM7_B	smart00079	GO:0004872,receptor activity	GO:0004970,ionotropic glutamate receptor activity	GO:0005216,ion channel activity	GO:0005234,extracellular-glutamate-gated ion channel activity
1MM7_C	smart00079	GO:0004872,receptor activity	GO:0004970,ionotropic glutamate receptor activity	GO:0005216,ion channel activity	GO:0005234,extracellular-glutamate-gated ion channel activity
1MMV_A	cd00795	GO:0004517,nitric-oxide synthase activity	GO:0005506,iron ion binding	GO:0005516,calmodulin binding	GO:0010181,FMN binding	GO:0020037,heme binding	GO:0050660,FAD binding	GO:0050661,NADP binding
1MMV_B	cd00795	GO:0004517,nitric-oxide synthase activity	GO:0005506,iron ion binding	GO:0005516,calmodulin binding	GO:0010181,FMN binding	GO:0020037,heme binding	GO:0050660,FAD binding	GO:0050661,NADP binding
1MMW_A	cd00795	GO:0004517,nitric-oxide synthase activity	GO:0005506,iron ion binding	GO:0005516,calmodulin binding	GO:0010181,FMN binding	GO:0020037,heme binding	GO:0050660,FAD binding	GO:0050661,NADP binding
1MMW_B	cd00795	GO:0004517,nitric-oxide synthase activity	GO:0005506,iron ion binding	GO:0005516,calmodulin binding	GO:0010181,FMN binding	GO:0020037,heme binding	GO:0050660,FAD binding	GO:0050661,NADP binding
1MNF_A	PRK00013	GO:0005515,protein binding	GO:0005524,ATP binding	GO:0051082,unfolded protein binding
1MNF_B	PRK00013	GO:0005515,protein binding	GO:0005524,ATP binding	GO:0051082,unfolded protein binding
1MNF_C	PRK00013	GO:0005515,protein binding	GO:0005524,ATP binding	GO:0051082,unfolded protein binding
1MNF_D	PRK00013	GO:0005515,protein binding	GO:0005524,ATP binding	GO:0051082,unfolded protein binding
1MNF_E	PRK00013	GO:0005515,protein binding	GO:0005524,ATP binding	GO:0051082,unfolded protein binding
1MNF_F	PRK00013	GO:0005515,protein binding	GO:0005524,ATP binding	GO:0051082,unfolded protein binding
1MNF_G	PRK00013	GO:0005515,protein binding	GO:0005524,ATP binding	GO:0051082,unfolded protein binding
1MNF_H	PRK00013	GO:0005515,protein binding	GO:0005524,ATP binding	GO:0051082,unfolded protein binding
1MNF_I	PRK00013	GO:0005515,protein binding	GO:0005524,ATP binding	GO:0051082,unfolded protein binding
1MNF_J	PRK00013	GO:0005515,protein binding	GO:0005524,ATP binding	GO:0051082,unfolded protein binding
1MNF_K	PRK00013	GO:0005515,protein binding	GO:0005524,ATP binding	GO:0051082,unfolded protein binding
1MNF_L	PRK00013	GO:0005515,protein binding	GO:0005524,ATP binding	GO:0051082,unfolded protein binding
1MNF_M	PRK00013	GO:0005515,protein binding	GO:0005524,ATP binding	GO:0051082,unfolded protein binding
1MNF_N	PRK00013	GO:0005515,protein binding	GO:0005524,ATP binding	GO:0051082,unfolded protein binding
1MOP_A	pfam02569	GO:0004592,pantoate-beta-alanine ligase activity
1MOP_B	pfam02569	GO:0004592,pantoate-beta-alanine ligase activity
1MPU_A	cd03593	GO:0005488,binding	GO:0005529,sugar binding
1MQ7_A	PRK00601	GO:0004170,dUTP diphosphatase activity	GO:0016787,hydrolase activity
1MQD_B	smart00079	GO:0004872,receptor activity	GO:0004970,ionotropic glutamate receptor activity	GO:0005216,ion channel activity	GO:0005234,extracellular-glutamate-gated ion channel activity
1MQD_C	smart00079	GO:0004872,receptor activity	GO:0004970,ionotropic glutamate receptor activity	GO:0005216,ion channel activity	GO:0005234,extracellular-glutamate-gated ion channel activity
1MQG_A	smart00079	GO:0004872,receptor activity	GO:0004970,ionotropic glutamate receptor activity	GO:0005216,ion channel activity	GO:0005234,extracellular-glutamate-gated ion channel activity
1MQG_B	smart00079	GO:0004872,receptor activity	GO:0004970,ionotropic glutamate receptor activity	GO:0005216,ion channel activity	GO:0005234,extracellular-glutamate-gated ion channel activity
1MRU_A	pfam00069	GO:0004672,protein kinase activity	GO:0004674,protein serine/threonine kinase activity	GO:0005524,ATP binding
1MRU_B	pfam00069	GO:0004672,protein kinase activity	GO:0004674,protein serine/threonine kinase activity	GO:0005524,ATP binding
1MS6_A	pfam00112	GO:0004197,cysteine-type endopeptidase activity	GO:0008234,cysteine-type peptidase activity
1MS7_A	smart00079	GO:0004872,receptor activity	GO:0004970,ionotropic glutamate receptor activity	GO:0005216,ion channel activity	GO:0005234,extracellular-glutamate-gated ion channel activity
1MS7_C	smart00079	GO:0004872,receptor activity	GO:0004970,ionotropic glutamate receptor activity	GO:0005216,ion channel activity	GO:0005234,extracellular-glutamate-gated ion channel activity
1MSA_A	pfam01453	GO:0005529,sugar binding
1MSA_B	pfam01453	GO:0005529,sugar binding
1MSA_C	pfam01453	GO:0005529,sugar binding
1MSA_D	pfam01453	GO:0005529,sugar binding
1MTN_D	cd00109	GO:0004867,serine-type endopeptidase inhibitor activity
1MTN_H	cd00109	GO:0004867,serine-type endopeptidase inhibitor activity
1MU7_A	pfam06087	GO:0008081,phosphoric diester hydrolase activity
1MU7_B	pfam06087	GO:0008081,phosphoric diester hydrolase activity
1MU9_A	pfam06087	GO:0008081,phosphoric diester hydrolase activity
1MU9_B	pfam06087	GO:0008081,phosphoric diester hydrolase activity
1MWA_A	cd00099
1MWA_C	cd00099
1MXR_A	PRK09101	GO:0004748,ribonucleoside-diphosphate reductase activity	GO:0016491,oxidoreductase activity	GO:0046914,transition metal ion binding
1MXR_B	PRK09101	GO:0004748,ribonucleoside-diphosphate reductase activity	GO:0016491,oxidoreductase activity	GO:0046914,transition metal ion binding
1MXU_A	smart00079	GO:0004872,receptor activity	GO:0004970,ionotropic glutamate receptor activity	GO:0005216,ion channel activity	GO:0005234,extracellular-glutamate-gated ion channel activity
1MXU_B	smart00079	GO:0004872,receptor activity	GO:0004970,ionotropic glutamate receptor activity	GO:0005216,ion channel activity	GO:0005234,extracellular-glutamate-gated ion channel activity
1MXU_C	smart00079	GO:0004872,receptor activity	GO:0004970,ionotropic glutamate receptor activity	GO:0005216,ion channel activity	GO:0005234,extracellular-glutamate-gated ion channel activity
1MXV_A	smart00079	GO:0004872,receptor activity	GO:0004970,ionotropic glutamate receptor activity	GO:0005216,ion channel activity	GO:0005234,extracellular-glutamate-gated ion channel activity
1MXV_B	smart00079	GO:0004872,receptor activity	GO:0004970,ionotropic glutamate receptor activity	GO:0005216,ion channel activity	GO:0005234,extracellular-glutamate-gated ion channel activity
1MXV_C	smart00079	GO:0004872,receptor activity	GO:0004970,ionotropic glutamate receptor activity	GO:0005216,ion channel activity	GO:0005234,extracellular-glutamate-gated ion channel activity
1MXW_A	smart00079	GO:0004872,receptor activity	GO:0004970,ionotropic glutamate receptor activity	GO:0005216,ion channel activity	GO:0005234,extracellular-glutamate-gated ion channel activity
1MXW_B	smart00079	GO:0004872,receptor activity	GO:0004970,ionotropic glutamate receptor activity	GO:0005216,ion channel activity	GO:0005234,extracellular-glutamate-gated ion channel activity
1MXW_C	smart00079	GO:0004872,receptor activity	GO:0004970,ionotropic glutamate receptor activity	GO:0005216,ion channel activity	GO:0005234,extracellular-glutamate-gated ion channel activity
1MXX_A	smart00079	GO:0004872,receptor activity	GO:0004970,ionotropic glutamate receptor activity	GO:0005216,ion channel activity	GO:0005234,extracellular-glutamate-gated ion channel activity
1MXX_B	smart00079	GO:0004872,receptor activity	GO:0004970,ionotropic glutamate receptor activity	GO:0005216,ion channel activity	GO:0005234,extracellular-glutamate-gated ion channel activity
1MXX_C	smart00079	GO:0004872,receptor activity	GO:0004970,ionotropic glutamate receptor activity	GO:0005216,ion channel activity	GO:0005234,extracellular-glutamate-gated ion channel activity
1MXY_A	smart00079	GO:0004872,receptor activity	GO:0004970,ionotropic glutamate receptor activity	GO:0005216,ion channel activity	GO:0005234,extracellular-glutamate-gated ion channel activity
1MXY_B	smart00079	GO:0004872,receptor activity	GO:0004970,ionotropic glutamate receptor activity	GO:0005216,ion channel activity	GO:0005234,extracellular-glutamate-gated ion channel activity
1MXY_C	smart00079	GO:0004872,receptor activity	GO:0004970,ionotropic glutamate receptor activity	GO:0005216,ion channel activity	GO:0005234,extracellular-glutamate-gated ion channel activity
1MXZ_A	smart00079	GO:0004872,receptor activity	GO:0004970,ionotropic glutamate receptor activity	GO:0005216,ion channel activity	GO:0005234,extracellular-glutamate-gated ion channel activity
1MXZ_B	smart00079	GO:0004872,receptor activity	GO:0004970,ionotropic glutamate receptor activity	GO:0005216,ion channel activity	GO:0005234,extracellular-glutamate-gated ion channel activity
1MXZ_C	smart00079	GO:0004872,receptor activity	GO:0004970,ionotropic glutamate receptor activity	GO:0005216,ion channel activity	GO:0005234,extracellular-glutamate-gated ion channel activity
1MY0_A	smart00079	GO:0004872,receptor activity	GO:0004970,ionotropic glutamate receptor activity	GO:0005216,ion channel activity	GO:0005234,extracellular-glutamate-gated ion channel activity
1MY0_B	smart00079	GO:0004872,receptor activity	GO:0004970,ionotropic glutamate receptor activity	GO:0005216,ion channel activity	GO:0005234,extracellular-glutamate-gated ion channel activity
1MY0_C	smart00079	GO:0004872,receptor activity	GO:0004970,ionotropic glutamate receptor activity	GO:0005216,ion channel activity	GO:0005234,extracellular-glutamate-gated ion channel activity
1MY1_A	smart00079	GO:0004872,receptor activity	GO:0004970,ionotropic glutamate receptor activity	GO:0005216,ion channel activity	GO:0005234,extracellular-glutamate-gated ion channel activity
1MY1_B	smart00079	GO:0004872,receptor activity	GO:0004970,ionotropic glutamate receptor activity	GO:0005216,ion channel activity	GO:0005234,extracellular-glutamate-gated ion channel activity
1MY1_C	smart00079	GO:0004872,receptor activity	GO:0004970,ionotropic glutamate receptor activity	GO:0005216,ion channel activity	GO:0005234,extracellular-glutamate-gated ion channel activity
1MY2_A	smart00079	GO:0004872,receptor activity	GO:0004970,ionotropic glutamate receptor activity	GO:0005216,ion channel activity	GO:0005234,extracellular-glutamate-gated ion channel activity
1MY2_B	smart00079	GO:0004872,receptor activity	GO:0004970,ionotropic glutamate receptor activity	GO:0005216,ion channel activity	GO:0005234,extracellular-glutamate-gated ion channel activity
1MY2_C	smart00079	GO:0004872,receptor activity	GO:0004970,ionotropic glutamate receptor activity	GO:0005216,ion channel activity	GO:0005234,extracellular-glutamate-gated ion channel activity
1MY3_A	smart00079	GO:0004872,receptor activity	GO:0004970,ionotropic glutamate receptor activity	GO:0005216,ion channel activity	GO:0005234,extracellular-glutamate-gated ion channel activity
1MY3_B	smart00079	GO:0004872,receptor activity	GO:0004970,ionotropic glutamate receptor activity	GO:0005216,ion channel activity	GO:0005234,extracellular-glutamate-gated ion channel activity
1MY3_C	smart00079	GO:0004872,receptor activity	GO:0004970,ionotropic glutamate receptor activity	GO:0005216,ion channel activity	GO:0005234,extracellular-glutamate-gated ion channel activity
1MY4_A	smart00079	GO:0004872,receptor activity	GO:0004970,ionotropic glutamate receptor activity	GO:0005216,ion channel activity	GO:0005234,extracellular-glutamate-gated ion channel activity
1MY4_B	smart00079	GO:0004872,receptor activity	GO:0004970,ionotropic glutamate receptor activity	GO:0005216,ion channel activity	GO:0005234,extracellular-glutamate-gated ion channel activity
1MY4_C	smart00079	GO:0004872,receptor activity	GO:0004970,ionotropic glutamate receptor activity	GO:0005216,ion channel activity	GO:0005234,extracellular-glutamate-gated ion channel activity
1MZ8_A	pfam01320	GO:0015643,toxin binding
1MZ8_C	pfam01320	GO:0015643,toxin binding
1N0T_A	smart00079	GO:0004872,receptor activity	GO:0004970,ionotropic glutamate receptor activity	GO:0005216,ion channel activity	GO:0005234,extracellular-glutamate-gated ion channel activity
1N0T_B	smart00079	GO:0004872,receptor activity	GO:0004970,ionotropic glutamate receptor activity	GO:0005216,ion channel activity	GO:0005234,extracellular-glutamate-gated ion channel activity
1N0T_C	smart00079	GO:0004872,receptor activity	GO:0004970,ionotropic glutamate receptor activity	GO:0005216,ion channel activity	GO:0005234,extracellular-glutamate-gated ion channel activity
1N0T_D	smart00079
1N1X_A	smart00092	GO:0003676,nucleic acid binding	GO:0004522,pancreatic ribonuclease activity
1N2B_A	pfam02569	GO:0004592,pantoate-beta-alanine ligase activity
1N2B_B	pfam02569	GO:0004592,pantoate-beta-alanine ligase activity
1N2E_A	pfam02569	GO:0004592,pantoate-beta-alanine ligase activity
1N2E_B	pfam02569	GO:0004592,pantoate-beta-alanine ligase activity
1N2G_A	pfam02569	GO:0004592,pantoate-beta-alanine ligase activity
1N2G_B	pfam02569	GO:0004592,pantoate-beta-alanine ligase activity
1N2H_A	pfam02569	GO:0004592,pantoate-beta-alanine ligase activity
1N2H_B	pfam02569	GO:0004592,pantoate-beta-alanine ligase activity
1N2I_A	pfam02569	GO:0004592,pantoate-beta-alanine ligase activity
1N2I_B	pfam02569	GO:0004592,pantoate-beta-alanine ligase activity
1N2J_A	pfam02569	GO:0004592,pantoate-beta-alanine ligase activity
1N2J_B	pfam02569	GO:0004592,pantoate-beta-alanine ligase activity
1N2N_A	cd00795	GO:0004517,nitric-oxide synthase activity	GO:0005506,iron ion binding	GO:0005516,calmodulin binding	GO:0010181,FMN binding	GO:0020037,heme binding	GO:0050660,FAD binding	GO:0050661,NADP binding
1N2N_B	cd00795	GO:0004517,nitric-oxide synthase activity	GO:0005506,iron ion binding	GO:0005516,calmodulin binding	GO:0010181,FMN binding	GO:0020037,heme binding	GO:0050660,FAD binding	GO:0050661,NADP binding
1N2O_A	pfam02569	GO:0004592,pantoate-beta-alanine ligase activity
1N2O_B	pfam02569	GO:0004592,pantoate-beta-alanine ligase activity
1N43_A	pfam01382
1N43_B	pfam01382
1N43_C	pfam01382
1N43_D	pfam01382
1N4J_A	pfam01382
1N5K_A	PRK07933	GO:0004798,thymidylate kinase activity	GO:0005524,ATP binding
1N5K_B	PRK07933	GO:0004798,thymidylate kinase activity	GO:0005524,ATP binding
1N5L_A	PRK07933	GO:0004798,thymidylate kinase activity	GO:0005524,ATP binding
1N5L_B	PRK07933	GO:0004798,thymidylate kinase activity	GO:0005524,ATP binding
1N6H_A	cd01860	GO:0005525,GTP binding
1N84_A	pfam00405	GO:0008199,ferric iron binding
1N8I_A	cd00728	GO:0003824,catalytic activity	GO:0004474,malate synthase activity
1N8N_A	PRK11009	GO:0003993,acid phosphatase activity
1N8W_A	cd00728	GO:0003824,catalytic activity	GO:0004474,malate synthase activity
1N8W_B	cd00728	GO:0003824,catalytic activity	GO:0004474,malate synthase activity
1N9K_A	PRK11009	GO:0003993,acid phosphatase activity
1N9K_B	PRK11009	GO:0003993,acid phosphatase activity
1NBB_A	pfam01322	GO:0005506,iron ion binding	GO:0009055,electron carrier activity	GO:0020037,heme binding
1NBB_B	pfam01322	GO:0005506,iron ion binding	GO:0009055,electron carrier activity	GO:0020037,heme binding
1NBU_A	cd00534	GO:0004150,dihydroneopterin aldolase activity
1NBU_E	cd00534	GO:0004150,dihydroneopterin aldolase activity
1NBU_F	cd00534	GO:0004150,dihydroneopterin aldolase activity
1NBU_G	cd00534	GO:0004150,dihydroneopterin aldolase activity
1NBU_H	cd00534	GO:0004150,dihydroneopterin aldolase activity
1NC1_A	pfam01048	GO:0003824,catalytic activity	GO:0008782,adenosylhomocysteine nucleosidase activity	GO:0008930,methylthioadenosine nucleosidase activity
1NC1_B	pfam01048	GO:0003824,catalytic activity	GO:0008782,adenosylhomocysteine nucleosidase activity	GO:0008930,methylthioadenosine nucleosidase activity
1NC3_A	pfam01048	GO:0003824,catalytic activity	GO:0008782,adenosylhomocysteine nucleosidase activity	GO:0008930,methylthioadenosine nucleosidase activity
1NC3_B	pfam01048	GO:0003824,catalytic activity	GO:0008782,adenosylhomocysteine nucleosidase activity	GO:0008930,methylthioadenosine nucleosidase activity
1NDC_A	pfam00334	GO:0004550,nucleoside diphosphate kinase activity	GO:0005524,ATP binding
1NDE_A	pfam00104	GO:0003677,DNA binding	GO:0003700,transcription factor activity	GO:0003707,steroid hormone receptor activity	GO:0004879,ligand-dependent nuclear receptor activity
1NDP_A	pfam00334	GO:0004550,nucleoside diphosphate kinase activity	GO:0005524,ATP binding
1NDP_B	pfam00334	GO:0004550,nucleoside diphosphate kinase activity	GO:0005524,ATP binding
1NFH_A	PRK04015	GO:0003676,nucleic acid binding
1NFH_B	PRK04015	GO:0003676,nucleic acid binding
1NFJ_A	PRK04015	GO:0003676,nucleic acid binding
1NHU_A	pfam00998	GO:0003723,RNA binding	GO:0003968,RNA-directed RNA polymerase activity	GO:0005524,ATP binding
1NHU_B	pfam00998	GO:0003723,RNA binding	GO:0003968,RNA-directed RNA polymerase activity	GO:0005524,ATP binding
1NHV_A	pfam00998	GO:0003723,RNA binding	GO:0003968,RNA-directed RNA polymerase activity	GO:0005524,ATP binding
1NHV_B	pfam00998	GO:0003723,RNA binding	GO:0003968,RNA-directed RNA polymerase activity	GO:0005524,ATP binding
1NJS_A	PRK05647	GO:0004644,phosphoribosylglycinamide formyltransferase activity	GO:0008168,methyltransferase activity	GO:0016742,hydroxymethyl-, formyl- and related transferase activity
1NJS_B	PRK05647	GO:0004644,phosphoribosylglycinamide formyltransferase activity	GO:0008168,methyltransferase activity	GO:0016742,hydroxymethyl-, formyl- and related transferase activity
1NME_A	cd00032	GO:0004197,cysteine-type endopeptidase activity	GO:0008234,cysteine-type peptidase activity
1NMQ_A	cd00032	GO:0004197,cysteine-type endopeptidase activity	GO:0008234,cysteine-type peptidase activity
1NMQ_B	cd00032	GO:0004197,cysteine-type endopeptidase activity	GO:0008234,cysteine-type peptidase activity
1NMS_A	cd00032	GO:0004197,cysteine-type endopeptidase activity	GO:0008234,cysteine-type peptidase activity
1NMS_B	cd00032	GO:0004197,cysteine-type endopeptidase activity	GO:0008234,cysteine-type peptidase activity
1NNI_1	pfam03358
1NNP_A	smart00079	GO:0004872,receptor activity	GO:0004970,ionotropic glutamate receptor activity	GO:0005216,ion channel activity	GO:0005234,extracellular-glutamate-gated ion channel activity
1NNP_B	smart00079	GO:0004872,receptor activity	GO:0004970,ionotropic glutamate receptor activity	GO:0005216,ion channel activity	GO:0005234,extracellular-glutamate-gated ion channel activity
1NOP_A	pfam06087	GO:0008081,phosphoric diester hydrolase activity
1NOP_B	pfam06087	GO:0008081,phosphoric diester hydrolase activity
1NTE_A	cd00992	GO:0005515,protein binding
1NUK_A	pfam01404	GO:0005003,ephrin receptor activity	GO:0005524,ATP binding
1NV7_A	cd00354	GO:0042578,phosphoric ester hydrolase activity
1NV7_B	cd00354	GO:0042578,phosphoric ester hydrolase activity
1NZA_A	pfam03091
1O0F_A	smart00092	GO:0003676,nucleic acid binding	GO:0004522,pancreatic ribonuclease activity
1O0F_B	smart00092	GO:0003676,nucleic acid binding	GO:0004522,pancreatic ribonuclease activity
1O0H_A	smart00092	GO:0003676,nucleic acid binding	GO:0004522,pancreatic ribonuclease activity
1O0H_B	smart00092	GO:0003676,nucleic acid binding	GO:0004522,pancreatic ribonuclease activity
1O0M_A	smart00092	GO:0003676,nucleic acid binding	GO:0004522,pancreatic ribonuclease activity
1O0M_B	smart00092	GO:0003676,nucleic acid binding	GO:0004522,pancreatic ribonuclease activity
1O0N_A	smart00092	GO:0003676,nucleic acid binding	GO:0004522,pancreatic ribonuclease activity
1O0N_B	smart00092	GO:0003676,nucleic acid binding	GO:0004522,pancreatic ribonuclease activity
1O0O_A	smart00092	GO:0003676,nucleic acid binding	GO:0004522,pancreatic ribonuclease activity
1O0O_B	smart00092	GO:0003676,nucleic acid binding	GO:0004522,pancreatic ribonuclease activity
1O41_A	pfam00017	GO:0005515,protein binding
1O5T_A	PRK12285	GO:0000166,nucleotide binding	GO:0004812,aminoacyl-tRNA ligase activity	GO:0004830,tryptophan-tRNA ligase activity	GO:0005524,ATP binding
1O5X_A	cd00311	GO:0003824,catalytic activity	GO:0004807,triose-phosphate isomerase activity
1O5X_B	cd00311	GO:0003824,catalytic activity	GO:0004807,triose-phosphate isomerase activity
1O6Y_A	pfam00069	GO:0004672,protein kinase activity	GO:0004674,protein serine/threonine kinase activity	GO:0005524,ATP binding
1O7K_A	smart00312	GO:0005515,protein binding	GO:0035091,phosphoinositide binding
1O7K_B	smart00312	GO:0005515,protein binding	GO:0035091,phosphoinositide binding
1O7K_C	smart00312	GO:0005515,protein binding	GO:0035091,phosphoinositide binding
1O7Q_A	pfam03414	GO:0016758,transferase activity, transferring hexosyl groups
1O7Q_B	pfam03414	GO:0016758,transferase activity, transferring hexosyl groups
1OB8_A	cd00523	GO:0003676,nucleic acid binding	GO:0003677,DNA binding	GO:0004518,nuclease activity
1OB8_B	cd00523	GO:0003676,nucleic acid binding	GO:0003677,DNA binding	GO:0004518,nuclease activity
1OB9_A	cd00523	GO:0003676,nucleic acid binding	GO:0003677,DNA binding	GO:0004518,nuclease activity
1OBW_A	cd00412	GO:0000287,magnesium ion binding	GO:0004427,inorganic diphosphatase activity
1OBW_B	cd00412	GO:0000287,magnesium ion binding	GO:0004427,inorganic diphosphatase activity
1OBW_C	cd00412	GO:0000287,magnesium ion binding	GO:0004427,inorganic diphosphatase activity
1OBY_A	cd00992	GO:0005515,protein binding
1OBY_B	cd00992	GO:0005515,protein binding
1OC3_A	cd03013	GO:0016491,oxidoreductase activity
1OC3_B	cd03013	GO:0016491,oxidoreductase activity
1OC3_C	cd03013	GO:0016491,oxidoreductase activity
1ODE_A	cd02185
1ODE_B	cd02185
1ODE_C	cd02185
1OG6_A	pfam00248	GO:0016491,oxidoreductase activity
1OG6_B	pfam00248	GO:0016491,oxidoreductase activity
1OG6_C	pfam00248	GO:0016491,oxidoreductase activity
1OH0_A	cd00781
1OH0_B	cd00781
1OJI_A	pfam00840	GO:0004553,hydrolase activity, hydrolyzing O-glycosyl compounds
1OJJ_A	pfam00840	GO:0004553,hydrolase activity, hydrolyzing O-glycosyl compounds
1OJJ_B	pfam00840	GO:0004553,hydrolase activity, hydrolyzing O-glycosyl compounds
1OJK_A	pfam00840	GO:0004553,hydrolase activity, hydrolyzing O-glycosyl compounds
1OJK_B	pfam00840	GO:0004553,hydrolase activity, hydrolyzing O-glycosyl compounds
1OKO_A	pfam07828
1OKO_B	pfam07828
1OKO_C	pfam07828
1OKO_D	pfam07828
1ONS_A	PRK04155
1OOF_A	pfam01395	GO:0005549,odorant binding
1OOF_B	pfam01395	GO:0005549,odorant binding
1OOG_A	pfam01395	GO:0005549,odorant binding
1OOG_B	pfam01395	GO:0005549,odorant binding
1OOH_A	pfam01395	GO:0005549,odorant binding
1OOH_B	pfam01395	GO:0005549,odorant binding
1OOI_X	pfam01395	GO:0005549,odorant binding
1OPR_A	PRK00455	GO:0004588,orotate phosphoribosyltransferase activity	GO:0016740,transferase activity
1OPY_A	cd00781
1OQ4_A	pfam03405	GO:0016491,oxidoreductase activity	GO:0045300,acyl-[acyl-carrier-protein] desaturase activity	GO:0046914,transition metal ion binding
1OQ4_B	pfam03405	GO:0016491,oxidoreductase activity	GO:0045300,acyl-[acyl-carrier-protein] desaturase activity	GO:0046914,transition metal ion binding
1OQ4_C	pfam03405	GO:0016491,oxidoreductase activity	GO:0045300,acyl-[acyl-carrier-protein] desaturase activity	GO:0046914,transition metal ion binding
1OQ4_D	pfam03405	GO:0016491,oxidoreductase activity	GO:0045300,acyl-[acyl-carrier-protein] desaturase activity	GO:0046914,transition metal ion binding
1OQ4_E	pfam03405	GO:0016491,oxidoreductase activity	GO:0045300,acyl-[acyl-carrier-protein] desaturase activity	GO:0046914,transition metal ion binding
1OQ4_F	pfam03405	GO:0016491,oxidoreductase activity	GO:0045300,acyl-[acyl-carrier-protein] desaturase activity	GO:0046914,transition metal ion binding
1OQ9_A	pfam03405	GO:0016491,oxidoreductase activity	GO:0045300,acyl-[acyl-carrier-protein] desaturase activity	GO:0046914,transition metal ion binding
1OQB_A	pfam03405	GO:0016491,oxidoreductase activity	GO:0045300,acyl-[acyl-carrier-protein] desaturase activity	GO:0046914,transition metal ion binding
1OQB_B	pfam03405	GO:0016491,oxidoreductase activity	GO:0045300,acyl-[acyl-carrier-protein] desaturase activity	GO:0046914,transition metal ion binding
1OQB_C	pfam03405	GO:0016491,oxidoreductase activity	GO:0045300,acyl-[acyl-carrier-protein] desaturase activity	GO:0046914,transition metal ion binding
1OQB_D	pfam03405	GO:0016491,oxidoreductase activity	GO:0045300,acyl-[acyl-carrier-protein] desaturase activity	GO:0046914,transition metal ion binding
1OQB_E	pfam03405	GO:0016491,oxidoreductase activity	GO:0045300,acyl-[acyl-carrier-protein] desaturase activity	GO:0046914,transition metal ion binding
1OQB_F	pfam03405	GO:0016491,oxidoreductase activity	GO:0045300,acyl-[acyl-carrier-protein] desaturase activity	GO:0046914,transition metal ion binding
1ORE_A	PRK02304	GO:0003999,adenine phosphoribosyltransferase activity	GO:0016740,transferase activity
1OS2_A	pfam00413	GO:0004222,metalloendopeptidase activity	GO:0008237,metallopeptidase activity	GO:0008270,zinc ion binding
1OS2_B	pfam00413	GO:0004222,metalloendopeptidase activity	GO:0008237,metallopeptidase activity	GO:0008270,zinc ion binding
1OS2_C	pfam00413	GO:0004222,metalloendopeptidase activity	GO:0008237,metallopeptidase activity	GO:0008270,zinc ion binding
1OS2_D	pfam00413	GO:0004222,metalloendopeptidase activity	GO:0008237,metallopeptidase activity	GO:0008270,zinc ion binding
1OS2_E	pfam00413	GO:0004222,metalloendopeptidase activity	GO:0008237,metallopeptidase activity	GO:0008270,zinc ion binding
1OS2_F	pfam00413	GO:0004222,metalloendopeptidase activity	GO:0008237,metallopeptidase activity	GO:0008270,zinc ion binding
1OS9_A	pfam00413	GO:0004222,metalloendopeptidase activity	GO:0008237,metallopeptidase activity	GO:0008270,zinc ion binding
1OS9_B	pfam00413	GO:0004222,metalloendopeptidase activity	GO:0008237,metallopeptidase activity	GO:0008270,zinc ion binding
1OS9_C	pfam00413	GO:0004222,metalloendopeptidase activity	GO:0008237,metallopeptidase activity	GO:0008270,zinc ion binding
1OS9_D	pfam00413	GO:0004222,metalloendopeptidase activity	GO:0008237,metallopeptidase activity	GO:0008270,zinc ion binding
1OS9_E	pfam00413	GO:0004222,metalloendopeptidase activity	GO:0008237,metallopeptidase activity	GO:0008270,zinc ion binding
1OS9_F	pfam00413	GO:0004222,metalloendopeptidase activity	GO:0008237,metallopeptidase activity	GO:0008270,zinc ion binding
1OSI_A	PRK00772	GO:0003862,3-isopropylmalate dehydrogenase activity	GO:0016616,oxidoreductase activity, acting on the CH-OH group of donors, NAD or NADP as acceptor
1OSI_B	PRK00772	GO:0003862,3-isopropylmalate dehydrogenase activity	GO:0016616,oxidoreductase activity, acting on the CH-OH group of donors, NAD or NADP as acceptor
1OSI_C	PRK00772	GO:0003862,3-isopropylmalate dehydrogenase activity	GO:0016616,oxidoreductase activity, acting on the CH-OH group of donors, NAD or NADP as acceptor
1OSI_D	PRK00772	GO:0003862,3-isopropylmalate dehydrogenase activity	GO:0016616,oxidoreductase activity, acting on the CH-OH group of donors, NAD or NADP as acceptor
1OUR_A	pfam07472
1OUS_A	pfam07472
1OUS_B	pfam07472
1OUS_C	pfam07472
1OUS_D	pfam07472
1OUX_A	pfam07472
1OUX_B	pfam07472
1OUX_C	pfam07472
1OUX_D	pfam07472
1OV8_A	pfam00127	GO:0005507,copper ion binding	GO:0009055,electron carrier activity
1OV8_B	pfam00127	GO:0005507,copper ion binding	GO:0009055,electron carrier activity
1OV8_C	pfam00127	GO:0005507,copper ion binding	GO:0009055,electron carrier activity
1OV8_D	pfam00127	GO:0005507,copper ion binding	GO:0009055,electron carrier activity
1OVS_A	pfam07472
1OVS_B	pfam07472
1OVS_C	pfam07472
1OVS_D	pfam07472
1OW6_A	pfam03623	GO:0004713,protein tyrosine kinase activity	GO:0004871,signal transducer activity
1OW6_B	pfam03623	GO:0004713,protein tyrosine kinase activity	GO:0004871,signal transducer activity
1OW6_C	pfam03623	GO:0004713,protein tyrosine kinase activity	GO:0004871,signal transducer activity
1OW7_A	pfam03623	GO:0004713,protein tyrosine kinase activity	GO:0004871,signal transducer activity
1OW7_B	pfam03623	GO:0004713,protein tyrosine kinase activity	GO:0004871,signal transducer activity
1OW7_C	pfam03623	GO:0004713,protein tyrosine kinase activity	GO:0004871,signal transducer activity
1OW8_A	pfam03623	GO:0004713,protein tyrosine kinase activity	GO:0004871,signal transducer activity
1OW8_B	pfam03623	GO:0004713,protein tyrosine kinase activity	GO:0004871,signal transducer activity
1OW8_C	pfam03623	GO:0004713,protein tyrosine kinase activity	GO:0004871,signal transducer activity
1OXC_A	pfam07472
1OXC_B	pfam07472
1OXC_C	pfam07472
1OXC_D	pfam07472
1OXL_A	cd00125	GO:0004623,phospholipase A2 activity	GO:0005509,calcium ion binding
1OXL_B	cd00125	GO:0004623,phospholipase A2 activity	GO:0005509,calcium ion binding
1OXM_A	pfam01083	GO:0016787,hydrolase activity	GO:0050525,cutinase activity
1OXM_B	pfam01083	GO:0016787,hydrolase activity	GO:0050525,cutinase activity
1P1N_A	smart00079	GO:0004872,receptor activity	GO:0004970,ionotropic glutamate receptor activity	GO:0005216,ion channel activity	GO:0005234,extracellular-glutamate-gated ion channel activity
1P1Q_A	smart00079	GO:0004872,receptor activity	GO:0004970,ionotropic glutamate receptor activity	GO:0005216,ion channel activity	GO:0005234,extracellular-glutamate-gated ion channel activity
1P1Q_B	smart00079	GO:0004872,receptor activity	GO:0004970,ionotropic glutamate receptor activity	GO:0005216,ion channel activity	GO:0005234,extracellular-glutamate-gated ion channel activity
1P1Q_C	smart00079	GO:0004872,receptor activity	GO:0004970,ionotropic glutamate receptor activity	GO:0005216,ion channel activity	GO:0005234,extracellular-glutamate-gated ion channel activity
1P1U_A	smart00079	GO:0004872,receptor activity	GO:0004970,ionotropic glutamate receptor activity	GO:0005216,ion channel activity	GO:0005234,extracellular-glutamate-gated ion channel activity
1P1U_B	smart00079	GO:0004872,receptor activity	GO:0004970,ionotropic glutamate receptor activity	GO:0005216,ion channel activity	GO:0005234,extracellular-glutamate-gated ion channel activity
1P2I_A	cd00190	GO:0003824,catalytic activity	GO:0004252,serine-type endopeptidase activity
1P2J_A	cd00190	GO:0003824,catalytic activity	GO:0004252,serine-type endopeptidase activity
1P2K_A	cd00190	GO:0003824,catalytic activity	GO:0004252,serine-type endopeptidase activity
1P2M_A	smart00020	GO:0003824,catalytic activity	GO:0004252,serine-type endopeptidase activity
1P2M_C	smart00020	GO:0003824,catalytic activity	GO:0004252,serine-type endopeptidase activity
1P2N_A	smart00020	GO:0003824,catalytic activity	GO:0004252,serine-type endopeptidase activity
1P2N_C	smart00020	GO:0003824,catalytic activity	GO:0004252,serine-type endopeptidase activity
1P2O_A	smart00020	GO:0003824,catalytic activity	GO:0004252,serine-type endopeptidase activity
1P2O_C	smart00020	GO:0003824,catalytic activity	GO:0004252,serine-type endopeptidase activity
1P2Q_A	smart00020	GO:0003824,catalytic activity	GO:0004252,serine-type endopeptidase activity
1P2Q_C	smart00020	GO:0003824,catalytic activity	GO:0004252,serine-type endopeptidase activity
1P3Q_U	cd01803
1P3Q_V	cd01803
1P44_A	PRK07889	GO:0003824,catalytic activity	GO:0005488,binding	GO:0016491,oxidoreductase activity
1P44_B	PRK07889	GO:0003824,catalytic activity	GO:0005488,binding	GO:0016491,oxidoreductase activity
1P44_C	PRK07889	GO:0003824,catalytic activity	GO:0005488,binding	GO:0016491,oxidoreductase activity
1P44_D	PRK07889	GO:0003824,catalytic activity	GO:0005488,binding	GO:0016491,oxidoreductase activity
1P44_E	PRK07889	GO:0003824,catalytic activity	GO:0005488,binding	GO:0016491,oxidoreductase activity
1P44_F	PRK07889	GO:0003824,catalytic activity	GO:0005488,binding	GO:0016491,oxidoreductase activity
1P45_A	PRK07889	GO:0003824,catalytic activity	GO:0005488,binding	GO:0016491,oxidoreductase activity
1P45_B	PRK07889	GO:0003824,catalytic activity	GO:0005488,binding	GO:0016491,oxidoreductase activity
1P5F_A	cd03135
1P6Z_N	PRK01381	GO:0003700,transcription factor activity	GO:0016564,transcription repressor activity	GO:0043565,sequence-specific DNA binding
1P6Z_R	PRK01381	GO:0003700,transcription factor activity	GO:0016564,transcription repressor activity	GO:0043565,sequence-specific DNA binding
1PA9_A	cd00047	GO:0004725,protein tyrosine phosphatase activity	GO:0016791,phosphatase activity
1PB7_A	smart00079	GO:0004872,receptor activity	GO:0004970,ionotropic glutamate receptor activity	GO:0005216,ion channel activity	GO:0005234,extracellular-glutamate-gated ion channel activity
1PCG_A	pfam00104	GO:0003677,DNA binding	GO:0003700,transcription factor activity	GO:0003707,steroid hormone receptor activity	GO:0004879,ligand-dependent nuclear receptor activity
1PCG_B	pfam00104	GO:0003677,DNA binding	GO:0003700,transcription factor activity	GO:0003707,steroid hormone receptor activity	GO:0004879,ligand-dependent nuclear receptor activity
1PCQ_A	PRK00013	GO:0005515,protein binding	GO:0005524,ATP binding	GO:0051082,unfolded protein binding
1PCQ_B	PRK00013	GO:0005515,protein binding	GO:0005524,ATP binding	GO:0051082,unfolded protein binding
1PCQ_C	PRK00013	GO:0005515,protein binding	GO:0005524,ATP binding	GO:0051082,unfolded protein binding
1PCQ_D	PRK00013	GO:0005515,protein binding	GO:0005524,ATP binding	GO:0051082,unfolded protein binding
1PCQ_E	PRK00013	GO:0005515,protein binding	GO:0005524,ATP binding	GO:0051082,unfolded protein binding
1PCQ_F	PRK00013	GO:0005515,protein binding	GO:0005524,ATP binding	GO:0051082,unfolded protein binding
1PCQ_G	PRK00013	GO:0005515,protein binding	GO:0005524,ATP binding	GO:0051082,unfolded protein binding
1PCQ_H	PRK00013	GO:0005515,protein binding	GO:0005524,ATP binding	GO:0051082,unfolded protein binding
1PCQ_I	PRK00013	GO:0005515,protein binding	GO:0005524,ATP binding	GO:0051082,unfolded protein binding
1PCQ_J	PRK00013	GO:0005515,protein binding	GO:0005524,ATP binding	GO:0051082,unfolded protein binding
1PCQ_K	PRK00013	GO:0005515,protein binding	GO:0005524,ATP binding	GO:0051082,unfolded protein binding
1PCQ_L	PRK00013	GO:0005515,protein binding	GO:0005524,ATP binding	GO:0051082,unfolded protein binding
1PCQ_M	PRK00013	GO:0005515,protein binding	GO:0005524,ATP binding	GO:0051082,unfolded protein binding
1PCQ_N	PRK00013	GO:0005515,protein binding	GO:0005524,ATP binding	GO:0051082,unfolded protein binding
1PDV_A	cd03135
1PDW_A	cd03135
1PDW_B	cd03135
1PDW_C	cd03135
1PDW_D	cd03135
1PDW_E	cd03135
1PDW_F	cd03135
1PDW_G	cd03135
1PDW_H	cd03135
1PER_L	cd00093	GO:0003677,DNA binding	GO:0043565,sequence-specific DNA binding
1PER_R	cd00093	GO:0003677,DNA binding	GO:0043565,sequence-specific DNA binding
1PF9_A	PRK00013	GO:0005515,protein binding	GO:0005524,ATP binding	GO:0051082,unfolded protein binding
1PF9_B	PRK00013	GO:0005515,protein binding	GO:0005524,ATP binding	GO:0051082,unfolded protein binding
1PF9_C	PRK00013	GO:0005515,protein binding	GO:0005524,ATP binding	GO:0051082,unfolded protein binding
1PF9_D	PRK00013	GO:0005515,protein binding	GO:0005524,ATP binding	GO:0051082,unfolded protein binding
1PF9_E	PRK00013	GO:0005515,protein binding	GO:0005524,ATP binding	GO:0051082,unfolded protein binding
1PF9_F	PRK00013	GO:0005515,protein binding	GO:0005524,ATP binding	GO:0051082,unfolded protein binding
1PF9_G	PRK00013	GO:0005515,protein binding	GO:0005524,ATP binding	GO:0051082,unfolded protein binding
1PF9_H	PRK00013	GO:0005515,protein binding	GO:0005524,ATP binding	GO:0051082,unfolded protein binding
1PF9_I	PRK00013	GO:0005515,protein binding	GO:0005524,ATP binding	GO:0051082,unfolded protein binding
1PF9_J	PRK00013	GO:0005515,protein binding	GO:0005524,ATP binding	GO:0051082,unfolded protein binding
1PF9_K	PRK00013	GO:0005515,protein binding	GO:0005524,ATP binding	GO:0051082,unfolded protein binding
1PF9_L	PRK00013	GO:0005515,protein binding	GO:0005524,ATP binding	GO:0051082,unfolded protein binding
1PF9_M	PRK00013	GO:0005515,protein binding	GO:0005524,ATP binding	GO:0051082,unfolded protein binding
1PF9_N	PRK00013	GO:0005515,protein binding	GO:0005524,ATP binding	GO:0051082,unfolded protein binding
1PJH_A	PRK06951	GO:0003824,catalytic activity
1PJH_B	PRK06951	GO:0003824,catalytic activity
1PJH_C	PRK06951	GO:0003824,catalytic activity
1PJR_A	PRK10919	GO:0003677,DNA binding	GO:0004003,ATP-dependent DNA helicase activity	GO:0005524,ATP binding
1PKH_A	PRK00416	GO:0008829,dCTP deaminase activity
1PKH_B	PRK00416	GO:0008829,dCTP deaminase activity
1PKJ_A	PRK00416	GO:0008829,dCTP deaminase activity
1PKJ_B	PRK00416	GO:0008829,dCTP deaminase activity
1PKK_A	PRK00416	GO:0008829,dCTP deaminase activity
1PKK_B	PRK00416	GO:0008829,dCTP deaminase activity
1PM7_A	pfam00908	GO:0008830,dTDP-4-dehydrorhamnose 3,5-epimerase activity
1PM7_B	pfam00908	GO:0008830,dTDP-4-dehydrorhamnose 3,5-epimerase activity
1PSC_A	pfam02126	GO:0008270,zinc ion binding	GO:0016788,hydrolase activity, acting on ester bonds
1PSC_B	pfam02126	GO:0008270,zinc ion binding	GO:0016788,hydrolase activity, acting on ester bonds
1PSH_A	cd00125	GO:0004623,phospholipase A2 activity	GO:0005509,calcium ion binding
1PSH_B	cd00125	GO:0004623,phospholipase A2 activity	GO:0005509,calcium ion binding
1PSH_C	cd00125	GO:0004623,phospholipase A2 activity	GO:0005509,calcium ion binding
1PTA_A	pfam02126	GO:0008270,zinc ion binding	GO:0016788,hydrolase activity, acting on ester bonds
1PTS_A	pfam01382
1PTS_B	pfam01382
1PU5_A	cd00258
1PU5_B	cd00258
1PU5_C	cd00258
1PUB_A	cd00258
1PV2_A	PRK04155
1PV2_B	PRK04155
1PV2_C	PRK04155
1PV2_D	PRK04155
1PV2_E	PRK04155
1PV2_F	PRK04155
1PV2_G	PRK04155
1PV2_H	PRK04155
1PY6_A	pfam01036	GO:0005216,ion channel activity
1PY6_B	pfam01036	GO:0005216,ion channel activity
1PYM_A	PRK11320	GO:0003824,catalytic activity	GO:0050188,phosphoenolpyruvate mutase activity
1PYM_B	PRK11320	GO:0003824,catalytic activity	GO:0050188,phosphoenolpyruvate mutase activity
1Q7A_A	cd00125	GO:0004623,phospholipase A2 activity	GO:0005509,calcium ion binding
1Q9D_A	cd00354	GO:0042578,phosphoric ester hydrolase activity
1Q9D_B	cd00354	GO:0042578,phosphoric ester hydrolase activity
1QAJ_A	pfam00078	GO:0003723,RNA binding	GO:0003964,RNA-directed DNA polymerase activity
1QAJ_B	pfam00078	GO:0003723,RNA binding	GO:0003964,RNA-directed DNA polymerase activity
1QD6_C	PRK10763	GO:0004620,phospholipase activity
1QD6_D	PRK10763	GO:0004620,phospholipase activity
1QFE_A	PRK02412	GO:0003824,catalytic activity	GO:0003855,3-dehydroquinate dehydratase activity
1QFE_B	PRK02412	GO:0003824,catalytic activity	GO:0003855,3-dehydroquinate dehydratase activity
1QHC_A	smart00092	GO:0003676,nucleic acid binding	GO:0004522,pancreatic ribonuclease activity
1QHC_B	smart00092	GO:0003676,nucleic acid binding	GO:0004522,pancreatic ribonuclease activity
1QHQ_A	pfam00127	GO:0005507,copper ion binding	GO:0009055,electron carrier activity
1QHV_A	pfam00541
1QIA_B	pfam00413	GO:0004222,metalloendopeptidase activity	GO:0008237,metallopeptidase activity	GO:0008270,zinc ion binding
1QIA_D	pfam00413	GO:0004222,metalloendopeptidase activity	GO:0008237,metallopeptidase activity	GO:0008270,zinc ion binding
1QIU_A	pfam00541
1QIU_B	pfam00541
1QIU_C	pfam00541
1QIU_D	pfam00541
1QIU_E	pfam00541
1QIU_F	pfam00541
1QKD_A	cd00206
1QKD_B	cd00206
1QKE_A	cd00206
1QKT_A	pfam00104	GO:0003677,DNA binding	GO:0003700,transcription factor activity	GO:0003707,steroid hormone receptor activity	GO:0004879,ligand-dependent nuclear receptor activity
1QOM_A	cd00795	GO:0004517,nitric-oxide synthase activity	GO:0005506,iron ion binding	GO:0005516,calmodulin binding	GO:0010181,FMN binding	GO:0020037,heme binding	GO:0050660,FAD binding	GO:0050661,NADP binding
1QOM_B	cd00795	GO:0004517,nitric-oxide synthase activity	GO:0005506,iron ion binding	GO:0005516,calmodulin binding	GO:0010181,FMN binding	GO:0020037,heme binding	GO:0050660,FAD binding	GO:0050661,NADP binding
1QQY_A	cd00119	GO:0003796,lysozyme activity
1QUN_B	pfam09160
1QUN_H	pfam09160
1QUN_L	pfam09160
1QUN_P	pfam09160
1QUV_A	pfam00998	GO:0003723,RNA binding	GO:0003968,RNA-directed RNA polymerase activity	GO:0005524,ATP binding
1QVV_A	cd03147
1QVV_B	cd03147
1QVV_C	cd03147
1QVV_D	cd03147
1QW4_A	cd00795	GO:0004517,nitric-oxide synthase activity	GO:0005506,iron ion binding	GO:0005516,calmodulin binding	GO:0010181,FMN binding	GO:0020037,heme binding	GO:0050660,FAD binding	GO:0050661,NADP binding
1QW4_B	cd00795	GO:0004517,nitric-oxide synthase activity	GO:0005506,iron ion binding	GO:0005516,calmodulin binding	GO:0010181,FMN binding	GO:0020037,heme binding	GO:0050660,FAD binding	GO:0050661,NADP binding
1QW5_A	cd00795	GO:0004517,nitric-oxide synthase activity	GO:0005506,iron ion binding	GO:0005516,calmodulin binding	GO:0010181,FMN binding	GO:0020037,heme binding	GO:0050660,FAD binding	GO:0050661,NADP binding
1QW5_B	cd00795	GO:0004517,nitric-oxide synthase activity	GO:0005506,iron ion binding	GO:0005516,calmodulin binding	GO:0010181,FMN binding	GO:0020037,heme binding	GO:0050660,FAD binding	GO:0050661,NADP binding
1QW6_A	cd00795	GO:0004517,nitric-oxide synthase activity	GO:0005506,iron ion binding	GO:0005516,calmodulin binding	GO:0010181,FMN binding	GO:0020037,heme binding	GO:0050660,FAD binding	GO:0050661,NADP binding
1QX3_A	cd00032	GO:0004197,cysteine-type endopeptidase activity	GO:0008234,cysteine-type peptidase activity
1QXJ_A	PRK04190	GO:0004347,glucose-6-phosphate isomerase activity
1QXJ_B	PRK04190	GO:0004347,glucose-6-phosphate isomerase activity
1QXR_A	PRK04190	GO:0004347,glucose-6-phosphate isomerase activity
1QXR_B	PRK04190	GO:0004347,glucose-6-phosphate isomerase activity
1QY4_A	PRK04190	GO:0004347,glucose-6-phosphate isomerase activity
1QY4_B	PRK04190	GO:0004347,glucose-6-phosphate isomerase activity
1R0R_I	pfam00050	GO:0004867,serine-type endopeptidase inhibitor activity
1R28_A	pfam00651	GO:0005515,protein binding
1R28_B	pfam00651	GO:0005515,protein binding
1R29_A	pfam00651	GO:0005515,protein binding
1R2B_A	pfam00651	GO:0005515,protein binding
1R2B_B	pfam00651	GO:0005515,protein binding
1R35_A	cd00795	GO:0004517,nitric-oxide synthase activity	GO:0005506,iron ion binding	GO:0005516,calmodulin binding	GO:0010181,FMN binding	GO:0020037,heme binding	GO:0050660,FAD binding	GO:0050661,NADP binding
1R35_B	cd00795	GO:0004517,nitric-oxide synthase activity	GO:0005506,iron ion binding	GO:0005516,calmodulin binding	GO:0010181,FMN binding	GO:0020037,heme binding	GO:0050660,FAD binding	GO:0050661,NADP binding
1R4C_A	smart00043	GO:0004869,cysteine protease inhibitor activity
1R4C_B	smart00043	GO:0004869,cysteine protease inhibitor activity
1R4C_C	smart00043	GO:0004869,cysteine protease inhibitor activity
1R4C_D	smart00043	GO:0004869,cysteine protease inhibitor activity
1R4C_E	smart00043	GO:0004869,cysteine protease inhibitor activity
1R4C_F	smart00043	GO:0004869,cysteine protease inhibitor activity
1R4C_G	smart00043	GO:0004869,cysteine protease inhibitor activity
1R4C_H	smart00043	GO:0004869,cysteine protease inhibitor activity
1R52_A	pfam01264	GO:0004107,chorismate synthase activity
1R52_B	pfam01264	GO:0004107,chorismate synthase activity
1R52_C	pfam01264	GO:0004107,chorismate synthase activity
1R52_D	pfam01264	GO:0004107,chorismate synthase activity
1R53_A	pfam01264	GO:0004107,chorismate synthase activity
1R5K_A	pfam00104	GO:0003677,DNA binding	GO:0003700,transcription factor activity	GO:0003707,steroid hormone receptor activity	GO:0004879,ligand-dependent nuclear receptor activity
1R5K_B	pfam00104	GO:0003677,DNA binding	GO:0003700,transcription factor activity	GO:0003707,steroid hormone receptor activity	GO:0004879,ligand-dependent nuclear receptor activity
1R5Z_A	pfam01992	GO:0046961,hydrogen ion transporting ATPase activity, rotational mechanism
1R5Z_B	pfam01992	GO:0046961,hydrogen ion transporting ATPase activity, rotational mechanism
1R5Z_C	pfam01992	GO:0046961,hydrogen ion transporting ATPase activity, rotational mechanism
1R69_A	cd00093	GO:0003677,DNA binding	GO:0043565,sequence-specific DNA binding
1R8M_E	cd00171	GO:0005086,ARF guanyl-nucleotide exchange factor activity
1R8Q_E	cd00171	GO:0005086,ARF guanyl-nucleotide exchange factor activity
1R8Q_F	cd00171	GO:0005086,ARF guanyl-nucleotide exchange factor activity
1RBB_A	smart00092	GO:0003676,nucleic acid binding	GO:0004522,pancreatic ribonuclease activity
1RBB_B	smart00092	GO:0003676,nucleic acid binding	GO:0004522,pancreatic ribonuclease activity
1RBM_A	PRK05647	GO:0004644,phosphoribosylglycinamide formyltransferase activity	GO:0008168,methyltransferase activity	GO:0016742,hydroxymethyl-, formyl- and related transferase activity
1RBM_B	PRK05647	GO:0004644,phosphoribosylglycinamide formyltransferase activity	GO:0008168,methyltransferase activity	GO:0016742,hydroxymethyl-, formyl- and related transferase activity
1RBQ_A	PRK05647	GO:0004644,phosphoribosylglycinamide formyltransferase activity	GO:0008168,methyltransferase activity	GO:0016742,hydroxymethyl-, formyl- and related transferase activity
1RBQ_B	PRK05647	GO:0004644,phosphoribosylglycinamide formyltransferase activity	GO:0008168,methyltransferase activity	GO:0016742,hydroxymethyl-, formyl- and related transferase activity
1RBQ_C	PRK05647	GO:0004644,phosphoribosylglycinamide formyltransferase activity	GO:0008168,methyltransferase activity	GO:0016742,hydroxymethyl-, formyl- and related transferase activity
1RBQ_D	PRK05647	GO:0004644,phosphoribosylglycinamide formyltransferase activity	GO:0008168,methyltransferase activity	GO:0016742,hydroxymethyl-, formyl- and related transferase activity
1RBY_A	PRK05647	GO:0004644,phosphoribosylglycinamide formyltransferase activity	GO:0008168,methyltransferase activity	GO:0016742,hydroxymethyl-, formyl- and related transferase activity
1RBY_B	PRK05647	GO:0004644,phosphoribosylglycinamide formyltransferase activity	GO:0008168,methyltransferase activity	GO:0016742,hydroxymethyl-, formyl- and related transferase activity
1RBY_C	PRK05647	GO:0004644,phosphoribosylglycinamide formyltransferase activity	GO:0008168,methyltransferase activity	GO:0016742,hydroxymethyl-, formyl- and related transferase activity
1RBY_D	PRK05647	GO:0004644,phosphoribosylglycinamide formyltransferase activity	GO:0008168,methyltransferase activity	GO:0016742,hydroxymethyl-, formyl- and related transferase activity
1RBZ_A	PRK05647	GO:0004644,phosphoribosylglycinamide formyltransferase activity	GO:0008168,methyltransferase activity	GO:0016742,hydroxymethyl-, formyl- and related transferase activity
1RBZ_B	PRK05647	GO:0004644,phosphoribosylglycinamide formyltransferase activity	GO:0008168,methyltransferase activity	GO:0016742,hydroxymethyl-, formyl- and related transferase activity
1RC0_A	PRK05647	GO:0004644,phosphoribosylglycinamide formyltransferase activity	GO:0008168,methyltransferase activity	GO:0016742,hydroxymethyl-, formyl- and related transferase activity
1RC0_B	PRK05647	GO:0004644,phosphoribosylglycinamide formyltransferase activity	GO:0008168,methyltransferase activity	GO:0016742,hydroxymethyl-, formyl- and related transferase activity
1RC1_A	PRK05647	GO:0004644,phosphoribosylglycinamide formyltransferase activity	GO:0008168,methyltransferase activity	GO:0016742,hydroxymethyl-, formyl- and related transferase activity
1RC1_B	PRK05647	GO:0004644,phosphoribosylglycinamide formyltransferase activity	GO:0008168,methyltransferase activity	GO:0016742,hydroxymethyl-, formyl- and related transferase activity
1RCM_A	pfam00062	GO:0003796,lysozyme activity
1RCM_B	pfam00062	GO:0003796,lysozyme activity
1RCP_A	pfam01322	GO:0005506,iron ion binding	GO:0009055,electron carrier activity	GO:0020037,heme binding
1RCP_B	pfam01322	GO:0005506,iron ion binding	GO:0009055,electron carrier activity	GO:0020037,heme binding
1RD4_B	cd01469
1RD4_C	cd01469
1RD4_D	cd01469
1RDV_A	cd00730	GO:0009055,electron carrier activity	GO:0046872,metal ion binding
1REW_A	smart00204	GO:0008083,growth factor activity
1REW_B	smart00204	GO:0008083,growth factor activity
1RFF_A	pfam06087	GO:0008081,phosphoric diester hydrolase activity
1RFF_B	pfam06087	GO:0008081,phosphoric diester hydrolase activity
1RFI_A	pfam06087	GO:0008081,phosphoric diester hydrolase activity
1RFI_B	pfam06087	GO:0008081,phosphoric diester hydrolase activity
1RFT_A	cd01173	GO:0008478,pyridoxal kinase activity
1RFU_A	cd01173	GO:0008478,pyridoxal kinase activity
1RFU_B	cd01173	GO:0008478,pyridoxal kinase activity
1RFU_C	cd01173	GO:0008478,pyridoxal kinase activity
1RFU_D	cd01173	GO:0008478,pyridoxal kinase activity
1RFU_E	cd01173	GO:0008478,pyridoxal kinase activity
1RFU_F	cd01173	GO:0008478,pyridoxal kinase activity
1RFU_G	cd01173	GO:0008478,pyridoxal kinase activity
1RFU_H	cd01173	GO:0008478,pyridoxal kinase activity
1RFV_A	cd01173	GO:0008478,pyridoxal kinase activity
1RFV_B	cd01173	GO:0008478,pyridoxal kinase activity
1RG1_A	pfam06087	GO:0008081,phosphoric diester hydrolase activity
1RG1_B	pfam06087	GO:0008081,phosphoric diester hydrolase activity
1RG2_A	pfam06087	GO:0008081,phosphoric diester hydrolase activity
1RG2_B	pfam06087	GO:0008081,phosphoric diester hydrolase activity
1RGT_A	pfam06087	GO:0008081,phosphoric diester hydrolase activity
1RGT_B	pfam06087	GO:0008081,phosphoric diester hydrolase activity
1RGU_A	pfam06087	GO:0008081,phosphoric diester hydrolase activity
1RGU_B	pfam06087	GO:0008081,phosphoric diester hydrolase activity
1RH0_A	pfam06087	GO:0008081,phosphoric diester hydrolase activity
1RH0_B	pfam06087	GO:0008081,phosphoric diester hydrolase activity
1RHJ_A	cd00032	GO:0004197,cysteine-type endopeptidase activity	GO:0008234,cysteine-type peptidase activity
1RHJ_C	cd00032	GO:0004197,cysteine-type endopeptidase activity	GO:0008234,cysteine-type peptidase activity
1RHM_A	cd00032	GO:0004197,cysteine-type endopeptidase activity	GO:0008234,cysteine-type peptidase activity
1RHM_C	cd00032	GO:0004197,cysteine-type endopeptidase activity	GO:0008234,cysteine-type peptidase activity
1RHQ_A	cd00032	GO:0004197,cysteine-type endopeptidase activity	GO:0008234,cysteine-type peptidase activity
1RHQ_D	cd00032	GO:0004197,cysteine-type endopeptidase activity	GO:0008234,cysteine-type peptidase activity
1RIW_B	cd00190	GO:0003824,catalytic activity	GO:0004252,serine-type endopeptidase activity	GO:0005509,calcium ion binding
1RJ1_A	pfam04043	GO:0004857,enzyme inhibitor activity	GO:0030599,pectinesterase activity
1RJ4_A	pfam04043	GO:0004857,enzyme inhibitor activity	GO:0030599,pectinesterase activity
1RJ4_C	pfam04043	GO:0004857,enzyme inhibitor activity	GO:0030599,pectinesterase activity
1RJD_A	pfam04072	GO:0008168,methyltransferase activity
1RJD_B	pfam04072	GO:0008168,methyltransferase activity
1RJD_C	pfam04072	GO:0008168,methyltransferase activity
1RJE_A	pfam04072	GO:0008168,methyltransferase activity
1RJE_B	pfam04072	GO:0008168,methyltransferase activity
1RJE_C	pfam04072	GO:0008168,methyltransferase activity
1RJF_A	pfam04072	GO:0008168,methyltransferase activity
1RJF_B	pfam04072	GO:0008168,methyltransferase activity
1RJF_C	pfam04072	GO:0008168,methyltransferase activity
1RJG_A	pfam04072	GO:0008168,methyltransferase activity
1RK2_A	cd01174	GO:0004747,ribokinase activity
1RK2_B	cd01174	GO:0004747,ribokinase activity
1RK2_C	cd01174	GO:0004747,ribokinase activity
1RK2_D	cd01174	GO:0004747,ribokinase activity
1RKA_A	cd01174	GO:0004747,ribokinase activity
1RMQ_A	PRK11009	GO:0003993,acid phosphatase activity
1RMQ_B	PRK11009	GO:0003993,acid phosphatase activity
1RMT_A	PRK11009	GO:0003993,acid phosphatase activity
1RMT_B	PRK11009	GO:0003993,acid phosphatase activity
1RMT_C	PRK11009	GO:0003993,acid phosphatase activity
1RMT_D	PRK11009	GO:0003993,acid phosphatase activity
1RMY_A	PRK11009	GO:0003993,acid phosphatase activity
1RMY_B	PRK11009	GO:0003993,acid phosphatase activity
1RMZ_A	pfam00413	GO:0004222,metalloendopeptidase activity	GO:0008237,metallopeptidase activity	GO:0008270,zinc ion binding
1ROZ_A	PRK03971
1ROZ_B	PRK03971
1RPE_L	cd00093	GO:0003677,DNA binding	GO:0043565,sequence-specific DNA binding
1RPE_R	cd00093	GO:0003677,DNA binding	GO:0043565,sequence-specific DNA binding
1RQD_A	PRK03971
1RQD_B	PRK03971
1RRF_A	smart00177	GO:0005525,GTP binding
1RRG_A	smart00177	GO:0005525,GTP binding
1RRG_B	smart00177	GO:0005525,GTP binding
1RTT_A	pfam03358
1RUW_A	pfam00018
1RVD_A	cd04138	GO:0005525,GTP binding
1RW7_A	cd03147
1RY0_A	pfam00248	GO:0016491,oxidoreductase activity
1RY0_B	pfam00248	GO:0016491,oxidoreductase activity
1RY8_A	pfam00248	GO:0016491,oxidoreductase activity
1RY8_B	pfam00248	GO:0016491,oxidoreductase activity
1RYS_A	PRK01216
1RYS_B	PRK01216
1RZT_A	cd00141	GO:0003677,DNA binding	GO:0003824,catalytic activity	GO:0003887,DNA-directed DNA polymerase activity	GO:0043565,sequence-specific DNA binding
1RZT_E	cd00141	GO:0003677,DNA binding	GO:0003824,catalytic activity	GO:0003887,DNA-directed DNA polymerase activity	GO:0043565,sequence-specific DNA binding
1RZT_I	cd00141	GO:0003677,DNA binding	GO:0003824,catalytic activity	GO:0003887,DNA-directed DNA polymerase activity	GO:0043565,sequence-specific DNA binding
1RZT_M	cd00141	GO:0003677,DNA binding	GO:0003824,catalytic activity	GO:0003887,DNA-directed DNA polymerase activity	GO:0043565,sequence-specific DNA binding
1S1P_A	pfam00248	GO:0016491,oxidoreductase activity
1S2T_A	PRK11320	GO:0003824,catalytic activity	GO:0050188,phosphoenolpyruvate mutase activity
1S2T_B	PRK11320	GO:0003824,catalytic activity	GO:0050188,phosphoenolpyruvate mutase activity
1S2V_A	PRK11320	GO:0003824,catalytic activity	GO:0050188,phosphoenolpyruvate mutase activity
1S2V_B	PRK11320	GO:0003824,catalytic activity	GO:0050188,phosphoenolpyruvate mutase activity
1S2V_C	PRK11320	GO:0003824,catalytic activity	GO:0050188,phosphoenolpyruvate mutase activity
1S2V_D	PRK11320	GO:0003824,catalytic activity	GO:0050188,phosphoenolpyruvate mutase activity
1S2W_A	PRK11320	GO:0003824,catalytic activity	GO:0050188,phosphoenolpyruvate mutase activity
1S50_A	smart00079	GO:0004970,ionotropic glutamate receptor activity	GO:0005234,extracellular-glutamate-gated ion channel activity
1S5S_A	cd00190
1S5Z_A	pfam00334	GO:0004550,nucleoside diphosphate kinase activity	GO:0005524,ATP binding
1S5Z_B	pfam00334	GO:0004550,nucleoside diphosphate kinase activity	GO:0005524,ATP binding
1S5Z_C	pfam00334	GO:0004550,nucleoside diphosphate kinase activity	GO:0005524,ATP binding
1S5Z_D	pfam00334	GO:0004550,nucleoside diphosphate kinase activity	GO:0005524,ATP binding
1S5Z_E	pfam00334	GO:0004550,nucleoside diphosphate kinase activity	GO:0005524,ATP binding
1S5Z_F	pfam00334	GO:0004550,nucleoside diphosphate kinase activity	GO:0005524,ATP binding
1S7F_A	PRK10151
1S7N_A	PRK10151
1S7N_B	PRK10151
1S7N_C	PRK10151
1S7N_D	PRK10151
1S7Y_A	smart00079	GO:0004970,ionotropic glutamate receptor activity	GO:0005234,extracellular-glutamate-gated ion channel activity
1S7Y_B	smart00079	GO:0004970,ionotropic glutamate receptor activity	GO:0005234,extracellular-glutamate-gated ion channel activity
1S96_A	PRK00300
1S96_B	PRK00300
1S97_C	PRK01216
1S97_D	PRK01216
1S9D_E	cd00171	GO:0005086,ARF guanyl-nucleotide exchange factor activity
1S9F_A	PRK01216
1S9F_B	PRK01216
1S9F_C	PRK01216
1S9F_D	PRK01216
1S9P_A	pfam00104	GO:0003677,DNA binding	GO:0003700,transcription factor activity	GO:0003707,steroid hormone receptor activity	GO:0004879,ligand-dependent nuclear receptor activity	GO:0005496,steroid binding	GO:0008270,zinc ion binding
1S9P_B	pfam00104	GO:0003677,DNA binding	GO:0003700,transcription factor activity	GO:0003707,steroid hormone receptor activity	GO:0004879,ligand-dependent nuclear receptor activity	GO:0005496,steroid binding	GO:0008270,zinc ion binding
1S9P_C	pfam00104	GO:0003677,DNA binding	GO:0003700,transcription factor activity	GO:0003707,steroid hormone receptor activity	GO:0004879,ligand-dependent nuclear receptor activity	GO:0005496,steroid binding	GO:0008270,zinc ion binding
1S9P_D	pfam00104	GO:0003677,DNA binding	GO:0003700,transcription factor activity	GO:0003707,steroid hormone receptor activity	GO:0004879,ligand-dependent nuclear receptor activity	GO:0005496,steroid binding	GO:0008270,zinc ion binding
1S9T_A	smart00079	GO:0004970,ionotropic glutamate receptor activity	GO:0005234,extracellular-glutamate-gated ion channel activity
1S9T_B	smart00079	GO:0004970,ionotropic glutamate receptor activity	GO:0005234,extracellular-glutamate-gated ion channel activity
1SAZ_A	PRK03011
1SBQ_A	pfam01812	GO:0005524,ATP binding	GO:0030272,5-formyltetrahydrofolate cyclo-ligase activity
1SBQ_B	pfam01812	GO:0005524,ATP binding	GO:0030272,5-formyltetrahydrofolate cyclo-ligase activity
1SBY_A	PRK06550	GO:0003824,catalytic activity	GO:0004022,alcohol dehydrogenase activity	GO:0005488,binding	GO:0016491,oxidoreductase activity
1SBY_B	PRK06550	GO:0003824,catalytic activity	GO:0004022,alcohol dehydrogenase activity	GO:0005488,binding	GO:0016491,oxidoreductase activity
1SD3_A	smart00079	GO:0004970,ionotropic glutamate receptor activity	GO:0005234,extracellular-glutamate-gated ion channel activity
1SD3_B	smart00079	GO:0004970,ionotropic glutamate receptor activity	GO:0005234,extracellular-glutamate-gated ion channel activity
1SD4_A	pfam03965	GO:0003677,DNA binding	GO:0016566,specific transcriptional repressor activity
1SD4_B	pfam03965	GO:0003677,DNA binding	GO:0016566,specific transcriptional repressor activity
1SDO_A	pfam09195	GO:0000287,magnesium ion binding	GO:0003677,DNA binding	GO:0009036,Type II site-specific deoxyribonuclease activity
1SDY_A	pfam00080	GO:0046872,metal ion binding
1SDY_B	pfam00080	GO:0046872,metal ion binding
1SDY_C	pfam00080	GO:0046872,metal ion binding
1SDY_D	pfam00080	GO:0046872,metal ion binding
1SGZ_A	pfam00026	GO:0004190,aspartic-type endopeptidase activity
1SGZ_B	pfam00026	GO:0004190,aspartic-type endopeptidase activity
1SGZ_C	pfam00026	GO:0004190,aspartic-type endopeptidase activity
1SGZ_D	pfam00026	GO:0004190,aspartic-type endopeptidase activity
1SJ0_A	pfam00104	GO:0003677,DNA binding	GO:0003700,transcription factor activity	GO:0003707,steroid hormone receptor activity	GO:0004879,ligand-dependent nuclear receptor activity
1SJ3_P	smart00360	GO:0000166,nucleotide binding	GO:0003676,nucleic acid binding
1SJN_A	PRK00601	GO:0004170,dUTP diphosphatase activity	GO:0016787,hydrolase activity
1SJN_B	PRK00601	GO:0004170,dUTP diphosphatase activity	GO:0016787,hydrolase activity
1SJN_C	PRK00601	GO:0004170,dUTP diphosphatase activity	GO:0016787,hydrolase activity
1SJY_A	cd04700	GO:0016787,hydrolase activity
1SL4_A	cd03590	GO:0005488,binding
1SL6_A	cd03590	GO:0005488,binding
1SL6_B	cd03590	GO:0005488,binding
1SL6_C	cd03590	GO:0005488,binding
1SL6_D	cd03590	GO:0005488,binding
1SL6_E	cd03590	GO:0005488,binding
1SL6_F	cd03590	GO:0005488,binding
1SLE_B	pfam01382
1SLE_D	pfam01382
1SLF_B	pfam01382
1SLF_D	pfam01382
1SLG_B	pfam01382
1SLG_D	pfam01382
1SLH_A	PRK00601	GO:0004170,dUTP diphosphatase activity	GO:0016787,hydrolase activity
1SLH_B	PRK00601	GO:0004170,dUTP diphosphatase activity	GO:0016787,hydrolase activity
1SLH_C	PRK00601	GO:0004170,dUTP diphosphatase activity	GO:0016787,hydrolase activity
1SM8_A	PRK00601	GO:0004170,dUTP diphosphatase activity	GO:0016787,hydrolase activity
1SM8_B	PRK00601	GO:0004170,dUTP diphosphatase activity	GO:0016787,hydrolase activity
1SM8_C	PRK00601	GO:0004170,dUTP diphosphatase activity	GO:0016787,hydrolase activity
1SMC_A	PRK00601	GO:0004170,dUTP diphosphatase activity	GO:0016787,hydrolase activity
1SMC_B	PRK00601	GO:0004170,dUTP diphosphatase activity	GO:0016787,hydrolase activity
1SMC_C	PRK00601	GO:0004170,dUTP diphosphatase activity	GO:0016787,hydrolase activity
1SNF_A	PRK00601	GO:0004170,dUTP diphosphatase activity	GO:0016787,hydrolase activity
1SNF_B	PRK00601	GO:0004170,dUTP diphosphatase activity	GO:0016787,hydrolase activity
1SNF_C	PRK00601	GO:0004170,dUTP diphosphatase activity	GO:0016787,hydrolase activity
1SO8_A	PRK08217	GO:0003824,catalytic activity	GO:0005488,binding	GO:0016491,oxidoreductase activity
1SRE_A	pfam01382
1SRE_B	pfam01382
1SRF_A	pfam01382
1SRF_B	pfam01382
1SRG_A	pfam01382
1SRG_B	pfam01382
1SRH_A	pfam01382
1SRH_B	pfam01382
1SRI_A	pfam01382
1SRI_B	pfam01382
1SRJ_A	pfam01382
1SRJ_B	pfam01382
1SRV_A	PRK00013	GO:0005515,protein binding	GO:0005524,ATP binding
1SS8_A	PRK00013	GO:0005515,protein binding	GO:0005524,ATP binding	GO:0051082,unfolded protein binding
1SS8_B	PRK00013	GO:0005515,protein binding	GO:0005524,ATP binding	GO:0051082,unfolded protein binding
1SS8_C	PRK00013	GO:0005515,protein binding	GO:0005524,ATP binding	GO:0051082,unfolded protein binding
1SS8_D	PRK00013	GO:0005515,protein binding	GO:0005524,ATP binding	GO:0051082,unfolded protein binding
1SS8_E	PRK00013	GO:0005515,protein binding	GO:0005524,ATP binding	GO:0051082,unfolded protein binding
1SS8_F	PRK00013	GO:0005515,protein binding	GO:0005524,ATP binding	GO:0051082,unfolded protein binding
1SS8_G	PRK00013	GO:0005515,protein binding	GO:0005524,ATP binding	GO:0051082,unfolded protein binding
1STR_B	pfam01382
1STR_D	pfam01382
1STS_B	pfam01382
1STS_D	pfam01382
1SU2_A	cd04700	GO:0016787,hydrolase activity
1SU2_B	cd04700	GO:0016787,hydrolase activity
1SVT_A	PRK00013	GO:0005515,protein binding	GO:0005524,ATP binding	GO:0051082,unfolded protein binding
1SVT_B	PRK00013	GO:0005515,protein binding	GO:0005524,ATP binding	GO:0051082,unfolded protein binding
1SVT_C	PRK00013	GO:0005515,protein binding	GO:0005524,ATP binding	GO:0051082,unfolded protein binding
1SVT_D	PRK00013	GO:0005515,protein binding	GO:0005524,ATP binding	GO:0051082,unfolded protein binding
1SVT_E	PRK00013	GO:0005515,protein binding	GO:0005524,ATP binding	GO:0051082,unfolded protein binding
1SVT_F	PRK00013	GO:0005515,protein binding	GO:0005524,ATP binding	GO:0051082,unfolded protein binding
1SVT_G	PRK00013	GO:0005515,protein binding	GO:0005524,ATP binding	GO:0051082,unfolded protein binding
1SVT_H	PRK00013	GO:0005515,protein binding	GO:0005524,ATP binding	GO:0051082,unfolded protein binding
1SVT_I	PRK00013	GO:0005515,protein binding	GO:0005524,ATP binding	GO:0051082,unfolded protein binding
1SVT_J	PRK00013	GO:0005515,protein binding	GO:0005524,ATP binding	GO:0051082,unfolded protein binding
1SVT_K	PRK00013	GO:0005515,protein binding	GO:0005524,ATP binding	GO:0051082,unfolded protein binding
1SVT_L	PRK00013	GO:0005515,protein binding	GO:0005524,ATP binding	GO:0051082,unfolded protein binding
1SVT_M	PRK00013	GO:0005515,protein binding	GO:0005524,ATP binding	GO:0051082,unfolded protein binding
1SVT_N	PRK00013	GO:0005515,protein binding	GO:0005524,ATP binding	GO:0051082,unfolded protein binding
1SWA_A	pfam01382
1SWA_B	pfam01382
1SWA_C	pfam01382
1SWA_D	pfam01382
1SWB_A	pfam01382
1SWB_B	pfam01382
1SWB_C	pfam01382
1SWB_D	pfam01382
1SWC_A	pfam01382
1SWC_B	pfam01382
1SWC_C	pfam01382
1SWC_D	pfam01382
1SWD_A	pfam01382
1SWD_B	pfam01382
1SWD_C	pfam01382
1SWD_D	pfam01382
1SWE_A	pfam01382
1SWE_B	pfam01382
1SWE_C	pfam01382
1SWE_D	pfam01382
1SX3_A	PRK00013	GO:0005515,protein binding	GO:0005524,ATP binding	GO:0051082,unfolded protein binding
1SX3_B	PRK00013	GO:0005515,protein binding	GO:0005524,ATP binding	GO:0051082,unfolded protein binding
1SX3_C	PRK00013	GO:0005515,protein binding	GO:0005524,ATP binding	GO:0051082,unfolded protein binding
1SX3_D	PRK00013	GO:0005515,protein binding	GO:0005524,ATP binding	GO:0051082,unfolded protein binding
1SX3_E	PRK00013	GO:0005515,protein binding	GO:0005524,ATP binding	GO:0051082,unfolded protein binding
1SX3_F	PRK00013	GO:0005515,protein binding	GO:0005524,ATP binding	GO:0051082,unfolded protein binding
1SX3_G	PRK00013	GO:0005515,protein binding	GO:0005524,ATP binding	GO:0051082,unfolded protein binding
1SX3_H	PRK00013	GO:0005515,protein binding	GO:0005524,ATP binding	GO:0051082,unfolded protein binding
1SX3_I	PRK00013	GO:0005515,protein binding	GO:0005524,ATP binding	GO:0051082,unfolded protein binding
1SX3_J	PRK00013	GO:0005515,protein binding	GO:0005524,ATP binding	GO:0051082,unfolded protein binding
1SX3_K	PRK00013	GO:0005515,protein binding	GO:0005524,ATP binding	GO:0051082,unfolded protein binding
1SX3_L	PRK00013	GO:0005515,protein binding	GO:0005524,ATP binding	GO:0051082,unfolded protein binding
1SX3_M	PRK00013	GO:0005515,protein binding	GO:0005524,ATP binding	GO:0051082,unfolded protein binding
1SX3_N	PRK00013	GO:0005515,protein binding	GO:0005524,ATP binding	GO:0051082,unfolded protein binding
1SX4_A	PRK00013	GO:0005515,protein binding	GO:0005524,ATP binding	GO:0051082,unfolded protein binding
1SX4_B	PRK00013	GO:0005515,protein binding	GO:0005524,ATP binding	GO:0051082,unfolded protein binding
1SX4_C	PRK00013	GO:0005515,protein binding	GO:0005524,ATP binding	GO:0051082,unfolded protein binding
1SX4_D	PRK00013	GO:0005515,protein binding	GO:0005524,ATP binding	GO:0051082,unfolded protein binding
1SX4_E	PRK00013	GO:0005515,protein binding	GO:0005524,ATP binding	GO:0051082,unfolded protein binding
1SX4_F	PRK00013	GO:0005515,protein binding	GO:0005524,ATP binding	GO:0051082,unfolded protein binding
1SX4_G	PRK00013	GO:0005515,protein binding	GO:0005524,ATP binding	GO:0051082,unfolded protein binding
1SX4_H	PRK00013	GO:0005515,protein binding	GO:0005524,ATP binding	GO:0051082,unfolded protein binding
1SX4_I	PRK00013	GO:0005515,protein binding	GO:0005524,ATP binding	GO:0051082,unfolded protein binding
1SX4_J	PRK00013	GO:0005515,protein binding	GO:0005524,ATP binding	GO:0051082,unfolded protein binding
1SX4_K	PRK00013	GO:0005515,protein binding	GO:0005524,ATP binding	GO:0051082,unfolded protein binding
1SX4_L	PRK00013	GO:0005515,protein binding	GO:0005524,ATP binding	GO:0051082,unfolded protein binding
1SX4_M	PRK00013	GO:0005515,protein binding	GO:0005524,ATP binding	GO:0051082,unfolded protein binding
1SX4_N	PRK00013	GO:0005515,protein binding	GO:0005524,ATP binding	GO:0051082,unfolded protein binding
1SYI_A	smart00079	GO:0004872,receptor activity	GO:0004970,ionotropic glutamate receptor activity	GO:0005216,ion channel activity	GO:0005234,extracellular-glutamate-gated ion channel activity
1SYI_B	smart00079	GO:0004872,receptor activity	GO:0004970,ionotropic glutamate receptor activity	GO:0005216,ion channel activity	GO:0005234,extracellular-glutamate-gated ion channel activity
1SYN_A	PRK01827
1SYN_B	PRK01827
1SZ3_A	cd04700	GO:0016787,hydrolase activity
1SZ3_B	cd04700	GO:0016787,hydrolase activity
1SZ9_A	cd03562
1SZ9_B	cd03562
1SZ9_C	cd03562
1SZA_A	cd03562
1SZA_B	cd03562
1SZA_C	cd03562
1T14_A	pfam01395	GO:0005549,odorant binding
1T14_B	pfam01395	GO:0005549,odorant binding
1T67_A	pfam00850	GO:0004407,histone deacetylase activity
1T6V_L	pfam00062	GO:0003796,lysozyme activity
1T6V_M	pfam00062	GO:0003796,lysozyme activity
1T75_A	PRK10437	GO:0004089,carbonate dehydratase activity	GO:0008270,zinc ion binding
1T75_B	PRK10437	GO:0004089,carbonate dehydratase activity	GO:0008270,zinc ion binding
1T75_D	PRK10437	GO:0004089,carbonate dehydratase activity	GO:0008270,zinc ion binding
1T75_E	PRK10437	GO:0004089,carbonate dehydratase activity	GO:0008270,zinc ion binding
1T7C_A	smart00020	GO:0003824,catalytic activity	GO:0004252,serine-type endopeptidase activity
1T7C_C	smart00020	GO:0003824,catalytic activity	GO:0004252,serine-type endopeptidase activity
1T87_A	pfam00067	GO:0004497,monooxygenase activity	GO:0005506,iron ion binding	GO:0009055,electron carrier activity	GO:0020037,heme binding
1T87_B	pfam00067	GO:0004497,monooxygenase activity	GO:0005506,iron ion binding	GO:0009055,electron carrier activity	GO:0020037,heme binding
1T88_A	pfam00067	GO:0004497,monooxygenase activity	GO:0005506,iron ion binding	GO:0009055,electron carrier activity	GO:0020037,heme binding
1T88_B	pfam00067	GO:0004497,monooxygenase activity	GO:0005506,iron ion binding	GO:0009055,electron carrier activity	GO:0020037,heme binding
1T8A_A	cd00735	GO:0003796,lysozyme activity
1T8L_A	smart00020	GO:0003824,catalytic activity	GO:0004252,serine-type endopeptidase activity
1T8L_C	smart00020	GO:0003824,catalytic activity	GO:0004252,serine-type endopeptidase activity
1T8M_A	smart00020	GO:0003824,catalytic activity	GO:0004252,serine-type endopeptidase activity
1T8M_C	smart00020	GO:0003824,catalytic activity	GO:0004252,serine-type endopeptidase activity
1T8N_A	smart00020	GO:0003824,catalytic activity	GO:0004252,serine-type endopeptidase activity
1T8N_C	smart00020	GO:0003824,catalytic activity	GO:0004252,serine-type endopeptidase activity
1T8O_A	smart00020	GO:0003824,catalytic activity	GO:0004252,serine-type endopeptidase activity
1T8O_C	smart00020	GO:0003824,catalytic activity	GO:0004252,serine-type endopeptidase activity
1T97_A	cd00735	GO:0003796,lysozyme activity
1T97_B	cd00735	GO:0003796,lysozyme activity
1TCR_A	cd00099
1TDU_A	PRK01827	GO:0004799,thymidylate synthase activity
1TDU_B	PRK01827	GO:0004799,thymidylate synthase activity
1TFX_A	cd00190	GO:0003824,catalytic activity	GO:0004252,serine-type endopeptidase activity
1TFX_B	cd00190	GO:0003824,catalytic activity	GO:0004252,serine-type endopeptidase activity
1TG0_A	smart00326
1TI1_A	PRK10954	GO:0015035,protein disulfide oxidoreductase activity
1TIB_A	cd00519	GO:0003824,catalytic activity	GO:0004806,triacylglycerol lipase activity
1TIP_A	pfam00300	GO:0003824,catalytic activity	GO:0005524,ATP binding
1TIP_B	pfam00300	GO:0003824,catalytic activity	GO:0005524,ATP binding
1TJD_A	PRK10877
1TJJ_A	cd00258
1TJJ_B	cd00258
1TJJ_C	cd00258
1TK1_A	PRK05330	GO:0004109,coproporphyrinogen oxidase activity
1TKL_A	PRK05330	GO:0004109,coproporphyrinogen oxidase activity
1TKL_B	PRK05330	GO:0004109,coproporphyrinogen oxidase activity
1TLB_A	PRK05330	GO:0004109,coproporphyrinogen oxidase activity
1TLB_D	PRK05330	GO:0004109,coproporphyrinogen oxidase activity
1TLB_Q	PRK05330	GO:0004109,coproporphyrinogen oxidase activity
1TLB_S	PRK05330	GO:0004109,coproporphyrinogen oxidase activity
1TLB_U	PRK05330	GO:0004109,coproporphyrinogen oxidase activity
1TLB_W	PRK05330	GO:0004109,coproporphyrinogen oxidase activity
1TLC_A	PRK01827
1TLC_B	PRK01827
1TLS_A	PRK01827	GO:0004799,thymidylate synthase activity
1TLS_B	PRK01827	GO:0004799,thymidylate synthase activity
1TM1_E	pfam00082	GO:0004252,serine-type endopeptidase activity
1TM3_E	pfam00082	GO:0004252,serine-type endopeptidase activity
1TM4_E	pfam00082	GO:0004252,serine-type endopeptidase activity
1TM5_E	pfam00082	GO:0004252,serine-type endopeptidase activity
1TM7_E	pfam00082	GO:0004252,serine-type endopeptidase activity
1TMG_E	pfam00082	GO:0004252,serine-type endopeptidase activity
1TO1_E	pfam00082	GO:0004252,serine-type endopeptidase activity
1TO2_E	pfam00082	GO:0004252,serine-type endopeptidase activity
1TOJ_A	PRK09257	GO:0003824,catalytic activity	GO:0008483,transaminase activity	GO:0016769,transferase activity, transferring nitrogenous groups	GO:0030170,pyridoxal phosphate binding
1TOK_A	PRK09257	GO:0003824,catalytic activity	GO:0008483,transaminase activity	GO:0016769,transferase activity, transferring nitrogenous groups	GO:0030170,pyridoxal phosphate binding
1TOK_B	PRK09257	GO:0003824,catalytic activity	GO:0008483,transaminase activity	GO:0016769,transferase activity, transferring nitrogenous groups	GO:0030170,pyridoxal phosphate binding
1TP2_A	cd00125	GO:0004623,phospholipase A2 activity	GO:0005509,calcium ion binding
1TP2_B	cd00125	GO:0004623,phospholipase A2 activity	GO:0005509,calcium ion binding
1TPA_E	cd00190
1TPE_A	pfam00121	GO:0003824,catalytic activity	GO:0004807,triose-phosphate isomerase activity
1TQ9_A	smart00092	GO:0003676,nucleic acid binding	GO:0004522,pancreatic ribonuclease activity
1TQ9_B	smart00092	GO:0003676,nucleic acid binding	GO:0004522,pancreatic ribonuclease activity
1TSD_A	PRK01827
1TSD_B	PRK01827
1TSI_A	pfam00121	GO:0003824,catalytic activity	GO:0004807,triose-phosphate isomerase activity
1TSI_B	pfam00121	GO:0003824,catalytic activity	GO:0004807,triose-phosphate isomerase activity
1TT1_A	smart00079	GO:0004970,ionotropic glutamate receptor activity	GO:0005234,extracellular-glutamate-gated ion channel activity
1TT1_B	smart00079	GO:0004970,ionotropic glutamate receptor activity	GO:0005234,extracellular-glutamate-gated ion channel activity
1TU3_B	cd01860	GO:0005525,GTP binding
1TU3_C	cd01860	GO:0005525,GTP binding
1TU4_A	cd01860	GO:0005525,GTP binding
1TU4_B	cd01860	GO:0005525,GTP binding
1TU4_C	cd01860	GO:0005525,GTP binding
1TU4_D	cd01860	GO:0005525,GTP binding
1U3A_A	PRK10954	GO:0015035,protein disulfide oxidoreductase activity
1U3A_B	PRK10954
1U3A_D	PRK10954
1U3A_E	PRK10954
1U3F_A	pfam01812	GO:0005524,ATP binding	GO:0030272,5-formyltetrahydrofolate cyclo-ligase activity
1U3F_B	pfam01812	GO:0005524,ATP binding	GO:0030272,5-formyltetrahydrofolate cyclo-ligase activity
1U3G_A	pfam01812	GO:0005524,ATP binding	GO:0030272,5-formyltetrahydrofolate cyclo-ligase activity
1U3Q_A	pfam00104	GO:0003677,DNA binding	GO:0003700,transcription factor activity	GO:0003707,steroid hormone receptor activity	GO:0004879,ligand-dependent nuclear receptor activity
1U3Q_B	pfam00104	GO:0003677,DNA binding	GO:0003700,transcription factor activity	GO:0003707,steroid hormone receptor activity	GO:0004879,ligand-dependent nuclear receptor activity
1U3Q_C	pfam00104	GO:0003677,DNA binding	GO:0003700,transcription factor activity	GO:0003707,steroid hormone receptor activity	GO:0004879,ligand-dependent nuclear receptor activity
1U3Q_D	pfam00104	GO:0003677,DNA binding	GO:0003700,transcription factor activity	GO:0003707,steroid hormone receptor activity	GO:0004879,ligand-dependent nuclear receptor activity
1U3R_A	pfam00104	GO:0003677,DNA binding	GO:0003700,transcription factor activity	GO:0003707,steroid hormone receptor activity	GO:0004879,ligand-dependent nuclear receptor activity
1U3R_B	pfam00104	GO:0003677,DNA binding	GO:0003700,transcription factor activity	GO:0003707,steroid hormone receptor activity	GO:0004879,ligand-dependent nuclear receptor activity
1U3S_A	pfam00104	GO:0003677,DNA binding	GO:0003700,transcription factor activity	GO:0003707,steroid hormone receptor activity	GO:0004879,ligand-dependent nuclear receptor activity
1U3S_B	pfam00104	GO:0003677,DNA binding	GO:0003700,transcription factor activity	GO:0003707,steroid hormone receptor activity	GO:0004879,ligand-dependent nuclear receptor activity
1U55_A	pfam07700	GO:0004383,guanylate cyclase activity	GO:0020037,heme binding
1U55_B	pfam07700	GO:0004383,guanylate cyclase activity	GO:0020037,heme binding
1U56_A	pfam07700	GO:0004383,guanylate cyclase activity	GO:0020037,heme binding
1U56_B	pfam07700	GO:0004383,guanylate cyclase activity	GO:0020037,heme binding
1U5X_A	cd00184	GO:0005164,tumor necrosis factor receptor binding
1U5Y_A	cd00184	GO:0005164,tumor necrosis factor receptor binding
1U5Y_B	cd00184	GO:0005164,tumor necrosis factor receptor binding
1U5Y_D	cd00184	GO:0005164,tumor necrosis factor receptor binding
1U7D_A	PRK08560	GO:0000166,nucleotide binding	GO:0004812,aminoacyl-tRNA ligase activity	GO:0004831,tyrosine-tRNA ligase activity	GO:0005524,ATP binding
1U7D_B	PRK08560	GO:0000166,nucleotide binding	GO:0004812,aminoacyl-tRNA ligase activity	GO:0004831,tyrosine-tRNA ligase activity	GO:0005524,ATP binding
1U7F_A	pfam03166
1U7F_C	pfam03166
1U7O_A	pfam00702
1U7P_A	pfam00702
1U7P_B	pfam00702
1U7P_C	pfam00702
1U7P_D	pfam00702
1U7U_A	pfam04127
1U7V_A	pfam03166
1U7V_C	pfam03166
1U7W_A	pfam04127
1U7W_B	pfam04127
1U7Z_A	pfam04127
1U7Z_B	pfam04127
1U80_A	pfam04127
1U80_B	pfam04127
1U9E_A	pfam00104	GO:0003677,DNA binding	GO:0003700,transcription factor activity	GO:0003707,steroid hormone receptor activity	GO:0004879,ligand-dependent nuclear receptor activity
1U9E_B	pfam00104	GO:0003677,DNA binding	GO:0003700,transcription factor activity	GO:0003707,steroid hormone receptor activity	GO:0004879,ligand-dependent nuclear receptor activity
1UBI_A	cd01803
1UBN_A	pfam00082	GO:0004252,serine-type endopeptidase activity
1UCF_A	cd03135
1UCF_B	cd03135
1UCH_A	pfam01088	GO:0004221,ubiquitin thiolesterase activity
1UCO_A	pfam00062	GO:0003796,lysozyme activity
1UCO_B	pfam00062	GO:0003796,lysozyme activity
1UDC_A	PRK10675	GO:0003824,catalytic activity	GO:0003978,UDP-glucose 4-epimerase activity	GO:0005488,binding	GO:0050662,coenzyme binding
1UEH_A	PRK10240	GO:0016740,transferase activity
1UEH_B	PRK10240	GO:0016740,transferase activity
1UFY_A	cd02185
1UHB_A	cd00190
1UJ1_A	pfam05409
1UJ1_B	pfam05409
1UJJ_A	cd03567
1UJJ_B	cd03567
1UJK_A	cd03567
1UJK_B	cd03567
1UK2_A	pfam05409
1UK2_B	pfam05409
1UK3_A	pfam05409
1UK3_B	pfam05409
1UK4_A	pfam05409
1UK4_B	pfam05409
1UKU_A	pfam03091
1ULH_A	PRK12285	GO:0000166,nucleotide binding	GO:0004812,aminoacyl-tRNA ligase activity	GO:0004830,tryptophan-tRNA ligase activity	GO:0005524,ATP binding
1ULH_B	PRK12285	GO:0000166,nucleotide binding	GO:0004812,aminoacyl-tRNA ligase activity	GO:0004830,tryptophan-tRNA ligase activity	GO:0005524,ATP binding
1UNK_A	pfam01320	GO:0015643,toxin binding
1UNK_B	pfam01320	GO:0015643,toxin binding
1UNK_C	pfam01320	GO:0015643,toxin binding
1UNK_D	pfam01320	GO:0015643,toxin binding
1UOJ_A	pfam07828
1UOJ_B	pfam07828
1UOJ_C	pfam07828
1UOJ_D	pfam07828
1UPI_A	pfam00908	GO:0008830,dTDP-4-dehydrorhamnose 3,5-epimerase activity
1UR3_M	pfam00248	GO:0016491,oxidoreductase activity
1URN_A	smart00360	GO:0000166,nucleotide binding	GO:0003676,nucleic acid binding
1URN_B	smart00360	GO:0000166,nucleotide binding	GO:0003676,nucleic acid binding
1URN_C	smart00360	GO:0000166,nucleotide binding	GO:0003676,nucleic acid binding
1USG_A	pfam01094
1USI_A	pfam01094
1USI_C	pfam01094
1USK_B	pfam01094
1USK_C	pfam01094
1UTJ_A	cd00190	GO:0003824,catalytic activity	GO:0004252,serine-type endopeptidase activity
1UUX_A	cd00886
1UVH_A	cd01043	GO:0008199,ferric iron binding	GO:0016491,oxidoreductase activity	GO:0046914,transition metal ion binding
1UVH_B	cd01043	GO:0008199,ferric iron binding	GO:0016491,oxidoreductase activity	GO:0046914,transition metal ion binding
1UVH_C	cd01043	GO:0008199,ferric iron binding	GO:0016491,oxidoreductase activity	GO:0046914,transition metal ion binding
1UVH_D	cd01043	GO:0008199,ferric iron binding	GO:0016491,oxidoreductase activity	GO:0046914,transition metal ion binding
1UWF_A	pfam09160
1UXZ_A	smart00606	GO:0030246,carbohydrate binding
1UXZ_B	smart00606	GO:0030246,carbohydrate binding
1UY0_A	smart00606	GO:0030246,carbohydrate binding
1UY0_B	smart00606	GO:0030246,carbohydrate binding
1UYX_A	smart00606	GO:0030246,carbohydrate binding
1UYX_B	smart00606	GO:0030246,carbohydrate binding
1UYY_A	smart00606	GO:0030246,carbohydrate binding
1UYY_B	smart00606	GO:0030246,carbohydrate binding
1UYZ_A	smart00606	GO:0030246,carbohydrate binding
1UYZ_B	smart00606	GO:0030246,carbohydrate binding
1UZ0_A	smart00606	GO:0030246,carbohydrate binding
1UZV_A	pfam07472
1UZV_B	pfam07472
1UZV_C	pfam07472
1UZV_D	pfam07472
1V2D_A	PRK08912	GO:0003824,catalytic activity	GO:0016769,transferase activity, transferring nitrogenous groups	GO:0030170,pyridoxal phosphate binding
1V2E_A	PRK08912	GO:0003824,catalytic activity	GO:0016769,transferase activity, transferring nitrogenous groups	GO:0030170,pyridoxal phosphate binding
1V2E_B	PRK08912	GO:0003824,catalytic activity	GO:0016769,transferase activity, transferring nitrogenous groups	GO:0030170,pyridoxal phosphate binding
1V2F_A	PRK08912	GO:0003824,catalytic activity	GO:0016769,transferase activity, transferring nitrogenous groups	GO:0030170,pyridoxal phosphate binding
1V2F_B	PRK08912	GO:0003824,catalytic activity	GO:0016769,transferase activity, transferring nitrogenous groups	GO:0030170,pyridoxal phosphate binding
1V37_A	pfam00300	GO:0003824,catalytic activity
1V37_B	pfam00300
1V5H_A	cd01040	GO:0005506,iron ion binding	GO:0019825,oxygen binding	GO:0020037,heme binding
1V6H_A	pfam03091
1V6H_B	pfam03091
1V6H_C	pfam03091
1V7Q_A	pfam00300	GO:0003824,catalytic activity
1V7U_A	PRK10240	GO:0016740,transferase activity
1V7U_B	PRK10240	GO:0016740,transferase activity
1V99_A	pfam03091
1V99_B	pfam03091
1V99_C	pfam03091
1V99_D	pfam03091
1V99_E	pfam03091
1V99_F	pfam03091
1V9B_A	pfam03091
1V9B_B	pfam03091
1V9B_C	pfam03091
1V9B_D	pfam03091
1V9B_E	pfam03091
1V9B_F	pfam03091
1V9M_A	pfam01992	GO:0046961,hydrogen ion transporting ATPase activity, rotational mechanism
1V9T_A	PRK10903	GO:0003755,peptidyl-prolyl cis-trans isomerase activity
1V9T_B	PRK10903	GO:0003755,peptidyl-prolyl cis-trans isomerase activity
1VA7_A	pfam00018
1VA7_B	pfam00018
1VA7_C	pfam00018
1VA7_D	pfam00018
1VAF_A	cd00795	GO:0004517,nitric-oxide synthase activity	GO:0005506,iron ion binding	GO:0005516,calmodulin binding	GO:0010181,FMN binding	GO:0020037,heme binding	GO:0050660,FAD binding	GO:0050661,NADP binding
1VAF_B	cd00795	GO:0004517,nitric-oxide synthase activity	GO:0005506,iron ion binding	GO:0005516,calmodulin binding	GO:0010181,FMN binding	GO:0020037,heme binding	GO:0050660,FAD binding	GO:0050661,NADP binding
1VAI_A	PRK10903	GO:0003755,peptidyl-prolyl cis-trans isomerase activity
1VAI_B	PRK10903	GO:0003755,peptidyl-prolyl cis-trans isomerase activity
1VBM_A	cd00805	GO:0000166,nucleotide binding	GO:0004812,aminoacyl-tRNA ligase activity	GO:0004831,tyrosine-tRNA ligase activity	GO:0005524,ATP binding
1VBM_B	cd00805	GO:0000166,nucleotide binding	GO:0004812,aminoacyl-tRNA ligase activity	GO:0004831,tyrosine-tRNA ligase activity	GO:0005524,ATP binding
1VBN_A	cd00805	GO:0000166,nucleotide binding	GO:0004812,aminoacyl-tRNA ligase activity	GO:0004831,tyrosine-tRNA ligase activity	GO:0005524,ATP binding
1VBN_B	cd00805	GO:0000166,nucleotide binding	GO:0004812,aminoacyl-tRNA ligase activity	GO:0004831,tyrosine-tRNA ligase activity	GO:0005524,ATP binding
1VD5_A	pfam07470	GO:0003824,catalytic activity
1VDP_A	pfam00062	GO:0003796,lysozyme activity
1VDP_B	pfam00062	GO:0003796,lysozyme activity
1VEI_A	cd01043	GO:0008199,ferric iron binding	GO:0016491,oxidoreductase activity	GO:0046914,transition metal ion binding
1VEL_A	cd01043	GO:0008199,ferric iron binding	GO:0016491,oxidoreductase activity	GO:0046914,transition metal ion binding
1VEL_B	cd01043	GO:0008199,ferric iron binding	GO:0016491,oxidoreductase activity	GO:0046914,transition metal ion binding
1VEL_C	cd01043	GO:0008199,ferric iron binding	GO:0016491,oxidoreductase activity	GO:0046914,transition metal ion binding
1VEL_D	cd01043	GO:0008199,ferric iron binding	GO:0016491,oxidoreductase activity	GO:0046914,transition metal ion binding
1VEL_E	cd01043	GO:0008199,ferric iron binding	GO:0016491,oxidoreductase activity	GO:0046914,transition metal ion binding
1VEL_F	cd01043	GO:0008199,ferric iron binding	GO:0016491,oxidoreductase activity	GO:0046914,transition metal ion binding
1VG1_A	cd01862	GO:0005525,GTP binding
1VG8_A	cd01862	GO:0005525,GTP binding
1VG8_B	cd01862	GO:0005525,GTP binding
1VG8_C	cd01862	GO:0005525,GTP binding
1VG8_D	cd01862	GO:0005525,GTP binding
1VGX_A	PRK02260	GO:0003824,catalytic activity	GO:0005506,iron ion binding	GO:0046872,metal ion binding
1VGX_B	PRK02260	GO:0003824,catalytic activity	GO:0005506,iron ion binding	GO:0046872,metal ion binding
1VH2_A	PRK02260	GO:0003824,catalytic activity	GO:0005506,iron ion binding	GO:0046872,metal ion binding
1VJE_A	PRK02260	GO:0003824,catalytic activity	GO:0005506,iron ion binding	GO:0046872,metal ion binding
1VJE_B	PRK02260	GO:0003824,catalytic activity	GO:0005506,iron ion binding	GO:0046872,metal ion binding
1VJG_A	cd00229	GO:0016787,hydrolase activity	GO:0016788,hydrolase activity, acting on ester bonds
1VKG_A	pfam00850	GO:0004407,histone deacetylase activity
1VKG_B	pfam00850	GO:0004407,histone deacetylase activity
1VLX_A	pfam00127	GO:0005507,copper ion binding	GO:0009055,electron carrier activity
1VLX_B	pfam00127	GO:0005507,copper ion binding	GO:0009055,electron carrier activity
1VLX_C	pfam00127	GO:0005507,copper ion binding	GO:0009055,electron carrier activity
1VLX_D	pfam00127	GO:0005507,copper ion binding	GO:0009055,electron carrier activity
1VMH_A	pfam01894
1VRR_A	pfam09195	GO:0000287,magnesium ion binding	GO:0003677,DNA binding	GO:0009036,Type II site-specific deoxyribonuclease activity
1VRR_B	pfam09195	GO:0000287,magnesium ion binding	GO:0003677,DNA binding	GO:0009036,Type II site-specific deoxyribonuclease activity
1VUB_A	pfam01845	GO:0008657,DNA gyrase inhibitor activity
1VUB_B	pfam01845	GO:0008657,DNA gyrase inhibitor activity
1VUB_C	pfam01845	GO:0008657,DNA gyrase inhibitor activity
1VUB_D	pfam01845	GO:0008657,DNA gyrase inhibitor activity
1VWA_B	pfam01382
1VWA_D	pfam01382
1VWI_B	pfam01382
1VWI_D	pfam01382
1VWJ_B	pfam01382
1VWJ_D	pfam01382
1VWK_B	pfam01382
1VWK_D	pfam01382
1VWL_B	pfam01382
1VWL_D	pfam01382
1W22_A	pfam00850	GO:0004407,histone deacetylase activity
1W22_B	pfam00850	GO:0004407,histone deacetylase activity
1W2G_A	PRK07933	GO:0004798,thymidylate kinase activity	GO:0005524,ATP binding
1W2G_B	PRK07933	GO:0004798,thymidylate kinase activity	GO:0005524,ATP binding
1W2H_A	PRK07933	GO:0004798,thymidylate kinase activity	GO:0005524,ATP binding
1W2H_B	PRK07933	GO:0004798,thymidylate kinase activity	GO:0005524,ATP binding
1W2Y_A	pfam08761
1W2Y_B	pfam08761
1W4O_A	smart00092	GO:0003676,nucleic acid binding	GO:0004522,pancreatic ribonuclease activity
1W4O_B	smart00092	GO:0003676,nucleic acid binding	GO:0004522,pancreatic ribonuclease activity
1W4P_A	smart00092	GO:0003676,nucleic acid binding	GO:0004522,pancreatic ribonuclease activity
1W4P_B	smart00092	GO:0003676,nucleic acid binding	GO:0004522,pancreatic ribonuclease activity
1W4Q_A	smart00092	GO:0003676,nucleic acid binding	GO:0004522,pancreatic ribonuclease activity
1W4Q_B	smart00092	GO:0003676,nucleic acid binding	GO:0004522,pancreatic ribonuclease activity
1W50_A	pfam00026	GO:0004190,aspartic-type endopeptidase activity
1W7S_A	pfam01353
1W7S_B	pfam01353
1W7S_C	pfam01353
1W7S_D	pfam01353
1W7T_A	pfam01353
1W7T_B	pfam01353
1W7T_C	pfam01353
1W7T_D	pfam01353
1W7U_A	pfam01353
1W7U_B	pfam01353
1W7U_C	pfam01353
1W7U_D	pfam01353
1W8F_A	pfam07472
1W8F_B	pfam07472
1W8F_C	pfam07472
1W8F_D	pfam07472
1W8H_A	pfam07472
1W8H_B	pfam07472
1W8H_C	pfam07472
1W8H_D	pfam07472
1W9G_A	pfam01133
1W9G_B	pfam01133
1W9S_A	smart00606	GO:0030246,carbohydrate binding
1W9S_B	smart00606	GO:0030246,carbohydrate binding
1W9T_A	smart00606	GO:0030246,carbohydrate binding
1W9T_B	smart00606	GO:0030246,carbohydrate binding
1W9W_A	smart00606	GO:0030246,carbohydrate binding
1WAB_A	cd01820	GO:0016787,hydrolase activity	GO:0016788,hydrolase activity, acting on ester bonds
1WAU_A	PRK08104	GO:0003824,catalytic activity
1WBH_A	PRK08104	GO:0003824,catalytic activity
1WBH_B	PRK08104	GO:0003824,catalytic activity
1WBH_C	PRK08104	GO:0003824,catalytic activity
1WBU_A	smart00092	GO:0003676,nucleic acid binding	GO:0004522,pancreatic ribonuclease activity
1WBU_B	smart00092	GO:0003676,nucleic acid binding	GO:0004522,pancreatic ribonuclease activity
1WDX_A	smart00326
1WDX_B	smart00326
1WDX_C	smart00326
1WDX_D	smart00326
1WE3_A	PRK00013	GO:0005515,protein binding	GO:0005524,ATP binding	GO:0051082,unfolded protein binding
1WE3_B	PRK00013	GO:0005515,protein binding	GO:0005524,ATP binding	GO:0051082,unfolded protein binding
1WE3_C	PRK00013	GO:0005515,protein binding	GO:0005524,ATP binding	GO:0051082,unfolded protein binding
1WE3_D	PRK00013	GO:0005515,protein binding	GO:0005524,ATP binding	GO:0051082,unfolded protein binding
1WE3_E	PRK00013	GO:0005515,protein binding	GO:0005524,ATP binding	GO:0051082,unfolded protein binding
1WE3_F	PRK00013	GO:0005515,protein binding	GO:0005524,ATP binding	GO:0051082,unfolded protein binding
1WE3_G	PRK00013	GO:0005515,protein binding	GO:0005524,ATP binding	GO:0051082,unfolded protein binding
1WE3_H	PRK00013	GO:0005515,protein binding	GO:0005524,ATP binding	GO:0051082,unfolded protein binding
1WE3_I	PRK00013	GO:0005515,protein binding	GO:0005524,ATP binding	GO:0051082,unfolded protein binding
1WE3_J	PRK00013	GO:0005515,protein binding	GO:0005524,ATP binding	GO:0051082,unfolded protein binding
1WE3_K	PRK00013	GO:0005515,protein binding	GO:0005524,ATP binding	GO:0051082,unfolded protein binding
1WE3_L	PRK00013	GO:0005515,protein binding	GO:0005524,ATP binding	GO:0051082,unfolded protein binding
1WE3_M	PRK00013	GO:0005515,protein binding	GO:0005524,ATP binding	GO:0051082,unfolded protein binding
1WE3_N	PRK00013	GO:0005515,protein binding	GO:0005524,ATP binding	GO:0051082,unfolded protein binding
1WLU_A	cd03443
1WLV_A	cd03443
1WLV_B	cd03443
1WLV_C	cd03443
1WLV_D	cd03443
1WLV_E	cd03443
1WLV_F	cd03443
1WLV_G	cd03443
1WLV_H	cd03443
1WM6_A	cd03443
1WM6_B	cd03443
1WM6_C	cd03443
1WM6_D	cd03443
1WM6_E	cd03443
1WM6_F	cd03443
1WM6_G	cd03443
1WM6_H	cd03443
1WMB_A	PRK12429
1WMB_B	PRK12429
1WN2_A	cd02430
1WN3_A	cd03443
1WN3_B	cd03443
1WN3_C	cd03443
1WN3_D	cd03443
1WN3_E	cd03443
1WN3_F	cd03443
1WN3_G	cd03443
1WN3_H	cd03443
1WOF_A	pfam05409
1WOF_B	pfam05409
1WQ3_A	cd00805	GO:0000166,nucleotide binding	GO:0004812,aminoacyl-tRNA ligase activity	GO:0004831,tyrosine-tRNA ligase activity	GO:0005524,ATP binding
1WV4_A	PRK05679
1WV4_B	PRK05679
1WWI_A	pfam09123
1WWS_A	pfam09123
1WWS_B	pfam09123
1WWS_C	pfam09123
1WWS_D	pfam09123
1WWS_E	pfam09123
1WWS_F	pfam09123
1WWS_G	pfam09123
1WWS_H	pfam09123
1WZ7_B	pfam01133
1WZ7_C	pfam01133
1X06_A	PRK10240	GO:0016740,transferase activity
1X1T_A	PRK12429
1X1U_A	cd00933	GO:0003723,RNA binding	GO:0004521,endoribonuclease activity	GO:0004540,ribonuclease activity
1X1U_B	cd00933	GO:0003723,RNA binding	GO:0004521,endoribonuclease activity	GO:0004540,ribonuclease activity
1X1U_C	cd00933	GO:0003723,RNA binding	GO:0004521,endoribonuclease activity	GO:0004540,ribonuclease activity
1X1W_A	cd00933	GO:0003723,RNA binding	GO:0004521,endoribonuclease activity	GO:0004540,ribonuclease activity
1X1W_B	cd00933	GO:0003723,RNA binding	GO:0004521,endoribonuclease activity	GO:0004540,ribonuclease activity
1X1W_C	cd00933	GO:0003723,RNA binding	GO:0004521,endoribonuclease activity	GO:0004540,ribonuclease activity
1X1X_A	cd00933	GO:0003723,RNA binding	GO:0004521,endoribonuclease activity	GO:0004540,ribonuclease activity
1X1X_B	cd00933	GO:0003723,RNA binding	GO:0004521,endoribonuclease activity	GO:0004540,ribonuclease activity
1X1X_C	cd00933	GO:0003723,RNA binding	GO:0004521,endoribonuclease activity	GO:0004540,ribonuclease activity
1X28_A	PRK09257	GO:0003824,catalytic activity	GO:0008483,transaminase activity	GO:0016769,transferase activity, transferring nitrogenous groups	GO:0030170,pyridoxal phosphate binding
1X28_B	PRK09257	GO:0003824,catalytic activity	GO:0008483,transaminase activity	GO:0016769,transferase activity, transferring nitrogenous groups	GO:0030170,pyridoxal phosphate binding
1X29_A	PRK09257	GO:0003824,catalytic activity	GO:0008483,transaminase activity	GO:0016769,transferase activity, transferring nitrogenous groups	GO:0030170,pyridoxal phosphate binding
1X29_B	PRK09257	GO:0003824,catalytic activity	GO:0008483,transaminase activity	GO:0016769,transferase activity, transferring nitrogenous groups	GO:0030170,pyridoxal phosphate binding
1X2A_A	PRK09257	GO:0003824,catalytic activity	GO:0008483,transaminase activity	GO:0016769,transferase activity, transferring nitrogenous groups	GO:0030170,pyridoxal phosphate binding
1X2A_B	PRK09257	GO:0003824,catalytic activity	GO:0008483,transaminase activity	GO:0016769,transferase activity, transferring nitrogenous groups	GO:0030170,pyridoxal phosphate binding
1X75_A	cd00187
1X75_B	cd00187
1X75_C	pfam01845
1X75_D	pfam01845
1X76_A	pfam00104	GO:0003677,DNA binding	GO:0003700,transcription factor activity	GO:0003707,steroid hormone receptor activity	GO:0004879,ligand-dependent nuclear receptor activity
1X76_B	pfam00104	GO:0003677,DNA binding	GO:0003700,transcription factor activity	GO:0003707,steroid hormone receptor activity	GO:0004879,ligand-dependent nuclear receptor activity
1X77_A	pfam03358
1X77_B	pfam03358
1X78_A	pfam00104	GO:0003677,DNA binding	GO:0003700,transcription factor activity	GO:0003707,steroid hormone receptor activity	GO:0004879,ligand-dependent nuclear receptor activity
1X78_B	pfam00104	GO:0003677,DNA binding	GO:0003700,transcription factor activity	GO:0003707,steroid hormone receptor activity	GO:0004879,ligand-dependent nuclear receptor activity
1X7B_A	pfam00104	GO:0003677,DNA binding	GO:0003700,transcription factor activity	GO:0003707,steroid hormone receptor activity	GO:0004879,ligand-dependent nuclear receptor activity
1X7B_B	pfam00104	GO:0003677,DNA binding	GO:0003700,transcription factor activity	GO:0003707,steroid hormone receptor activity	GO:0004879,ligand-dependent nuclear receptor activity
1X7J_A	pfam00104	GO:0003677,DNA binding	GO:0003700,transcription factor activity	GO:0003707,steroid hormone receptor activity	GO:0004879,ligand-dependent nuclear receptor activity
1X7J_B	pfam00104	GO:0003677,DNA binding	GO:0003700,transcription factor activity	GO:0003707,steroid hormone receptor activity	GO:0004879,ligand-dependent nuclear receptor activity
1X7N_A	PRK04190	GO:0004347,glucose-6-phosphate isomerase activity
1X8E_A	PRK04190	GO:0004347,glucose-6-phosphate isomerase activity
1X8E_B	PRK04190	GO:0004347,glucose-6-phosphate isomerase activity
1X8X_A	cd00805	GO:0000166,nucleotide binding	GO:0004812,aminoacyl-tRNA ligase activity	GO:0004831,tyrosine-tRNA ligase activity	GO:0005524,ATP binding
1X9J_A	PRK03011
1X9J_B	PRK03011
1X9J_C	PRK03011
1X9J_D	PRK03011
1X9J_E	PRK03011
1X9J_F	PRK03011
1X9J_G	PRK03011
1X9J_H	PRK03011
1XAG_A	PRK00002
1XAH_A	PRK00002
1XAH_B	PRK00002
1XAI_A	PRK00002
1XAI_B	PRK00002
1XAJ_A	PRK00002
1XAJ_B	PRK00002
1XAL_A	PRK00002
1XAL_B	PRK00002
1XAR_A	cd03590	GO:0005488,binding
1XAR_B	cd03590
1XBF_A	pfam01894
1XBF_B	pfam01894
1XBF_C	pfam01894
1XBN_A	pfam07700	GO:0004383,guanylate cyclase activity	GO:0020037,heme binding
1XCK_A	PRK00013	GO:0005515,protein binding	GO:0005524,ATP binding	GO:0051082,unfolded protein binding
1XCK_B	PRK00013	GO:0005515,protein binding	GO:0005524,ATP binding	GO:0051082,unfolded protein binding
1XCK_C	PRK00013	GO:0005515,protein binding	GO:0005524,ATP binding	GO:0051082,unfolded protein binding
1XCK_D	PRK00013	GO:0005515,protein binding	GO:0005524,ATP binding	GO:0051082,unfolded protein binding
1XCK_E	PRK00013	GO:0005515,protein binding	GO:0005524,ATP binding	GO:0051082,unfolded protein binding
1XCK_F	PRK00013	GO:0005515,protein binding	GO:0005524,ATP binding	GO:0051082,unfolded protein binding
1XCK_G	PRK00013	GO:0005515,protein binding	GO:0005524,ATP binding	GO:0051082,unfolded protein binding
1XCK_H	PRK00013	GO:0005515,protein binding	GO:0005524,ATP binding	GO:0051082,unfolded protein binding
1XCK_I	PRK00013	GO:0005515,protein binding	GO:0005524,ATP binding	GO:0051082,unfolded protein binding
1XCK_J	PRK00013	GO:0005515,protein binding	GO:0005524,ATP binding	GO:0051082,unfolded protein binding
1XCK_K	PRK00013	GO:0005515,protein binding	GO:0005524,ATP binding	GO:0051082,unfolded protein binding
1XCK_L	PRK00013	GO:0005515,protein binding	GO:0005524,ATP binding	GO:0051082,unfolded protein binding
1XCK_M	PRK00013	GO:0005515,protein binding	GO:0005524,ATP binding	GO:0051082,unfolded protein binding
1XCK_N	PRK00013	GO:0005515,protein binding	GO:0005524,ATP binding	GO:0051082,unfolded protein binding
1XD3_A	pfam01088	GO:0004221,ubiquitin thiolesterase activity
1XD3_C	pfam01088	GO:0004221,ubiquitin thiolesterase activity
1XDH_A	pfam00026	GO:0004190,aspartic-type endopeptidase activity
1XDH_B	pfam00026	GO:0004190,aspartic-type endopeptidase activity
1XE5_A	pfam00026	GO:0004190,aspartic-type endopeptidase activity
1XE5_B	pfam00026	GO:0004190,aspartic-type endopeptidase activity
1XE6_A	pfam00026	GO:0004190,aspartic-type endopeptidase activity
1XE6_B	pfam00026	GO:0004190,aspartic-type endopeptidase activity
1XEF_A	cd00009
1XEF_B	cd00009
1XEF_C	cd00009
1XEF_D	cd00009
1XEV_A	cd03119	GO:0004089,carbonate dehydratase activity	GO:0008270,zinc ion binding
1XEV_B	cd03119	GO:0004089,carbonate dehydratase activity	GO:0008270,zinc ion binding
1XEV_C	cd03119	GO:0004089,carbonate dehydratase activity	GO:0008270,zinc ion binding
1XEV_D	cd03119	GO:0004089,carbonate dehydratase activity	GO:0008270,zinc ion binding
1XFO_A	PRK09864
1XFO_B	PRK09864
1XFO_C	PRK09864
1XFO_D	PRK09864
1XHX_A	pfam03175	GO:0000166,nucleotide binding	GO:0003676,nucleic acid binding	GO:0003677,DNA binding	GO:0003887,DNA-directed DNA polymerase activity	GO:0008408,3'-5' exonuclease activity
1XHX_B	pfam03175	GO:0000166,nucleotide binding	GO:0003676,nucleic acid binding	GO:0003677,DNA binding	GO:0003887,DNA-directed DNA polymerase activity	GO:0008408,3'-5' exonuclease activity
1XHX_C	pfam03175	GO:0000166,nucleotide binding	GO:0003676,nucleic acid binding	GO:0003677,DNA binding	GO:0003887,DNA-directed DNA polymerase activity	GO:0008408,3'-5' exonuclease activity
1XHX_D	pfam03175	GO:0000166,nucleotide binding	GO:0003676,nucleic acid binding	GO:0003677,DNA binding	GO:0003887,DNA-directed DNA polymerase activity	GO:0008408,3'-5' exonuclease activity
1XHZ_A	pfam03175	GO:0000166,nucleotide binding	GO:0003676,nucleic acid binding	GO:0003677,DNA binding	GO:0003887,DNA-directed DNA polymerase activity	GO:0008408,3'-5' exonuclease activity
1XHZ_B	pfam03175	GO:0000166,nucleotide binding	GO:0003676,nucleic acid binding	GO:0003677,DNA binding	GO:0003887,DNA-directed DNA polymerase activity	GO:0008408,3'-5' exonuclease activity
1XHZ_C	pfam03175	GO:0000166,nucleotide binding	GO:0003676,nucleic acid binding	GO:0003677,DNA binding	GO:0003887,DNA-directed DNA polymerase activity	GO:0008408,3'-5' exonuclease activity
1XHZ_D	pfam03175	GO:0000166,nucleotide binding	GO:0003676,nucleic acid binding	GO:0003677,DNA binding	GO:0003887,DNA-directed DNA polymerase activity	GO:0008408,3'-5' exonuclease activity
1XIK_A	PRK09101	GO:0004748,ribonucleoside-diphosphate reductase activity	GO:0016491,oxidoreductase activity	GO:0046914,transition metal ion binding
1XIK_B	PRK09101	GO:0004748,ribonucleoside-diphosphate reductase activity	GO:0016491,oxidoreductase activity	GO:0046914,transition metal ion binding
1XK6_A	PRK03525	GO:0003824,catalytic activity
1XK6_B	PRK03525	GO:0003824,catalytic activity
1XK6_C	PRK03525	GO:0003824,catalytic activity
1XK6_D	PRK03525	GO:0003824,catalytic activity
1XK7_B	PRK03525	GO:0003824,catalytic activity
1XK7_C	PRK03525	GO:0003824,catalytic activity
1XMN_B	cd00190
1XMN_D	cd00190
1XMN_F	cd00190
1XMN_H	cd00190
1XN2_A	pfam00026
1XN2_B	pfam00026
1XN2_C	pfam00026
1XN2_D	pfam00026
1XN3_A	pfam00026
1XN3_B	pfam00026
1XN3_C	pfam00026
1XN3_D	pfam00026
1XNG_A	pfam02540
1XNG_B	pfam02540
1XNH_A	pfam02540
1XPH_A	cd03590	GO:0005488,binding
1XPS_A	smart00092	GO:0003676,nucleic acid binding	GO:0004522,pancreatic ribonuclease activity
1XPS_B	smart00092	GO:0003676,nucleic acid binding	GO:0004522,pancreatic ribonuclease activity
1XPT_A	smart00092	GO:0003676,nucleic acid binding	GO:0004522,pancreatic ribonuclease activity
1XPT_B	smart00092	GO:0003676,nucleic acid binding	GO:0004522,pancreatic ribonuclease activity
1XQC_A	pfam00104	GO:0003677,DNA binding	GO:0003700,transcription factor activity	GO:0003707,steroid hormone receptor activity	GO:0004879,ligand-dependent nuclear receptor activity
1XQC_B	pfam00104	GO:0003677,DNA binding	GO:0003700,transcription factor activity	GO:0003707,steroid hormone receptor activity	GO:0004879,ligand-dependent nuclear receptor activity
1XQC_C	pfam00104	GO:0003677,DNA binding	GO:0003700,transcription factor activity	GO:0003707,steroid hormone receptor activity	GO:0004879,ligand-dependent nuclear receptor activity
1XQC_D	pfam00104	GO:0003677,DNA binding	GO:0003700,transcription factor activity	GO:0003707,steroid hormone receptor activity	GO:0004879,ligand-dependent nuclear receptor activity
1XQZ_A	pfam00069	GO:0004672,protein kinase activity	GO:0004674,protein serine/threonine kinase activity	GO:0005524,ATP binding
1XSD_A	pfam03965
1XSL_A	cd00141	GO:0003677,DNA binding	GO:0003824,catalytic activity	GO:0003887,DNA-directed DNA polymerase activity	GO:0043565,sequence-specific DNA binding
1XSL_E	cd00141	GO:0003677,DNA binding	GO:0003824,catalytic activity	GO:0003887,DNA-directed DNA polymerase activity	GO:0043565,sequence-specific DNA binding
1XSL_I	cd00141	GO:0003677,DNA binding	GO:0003824,catalytic activity	GO:0003887,DNA-directed DNA polymerase activity	GO:0043565,sequence-specific DNA binding
1XSL_M	cd00141	GO:0003677,DNA binding	GO:0003824,catalytic activity	GO:0003887,DNA-directed DNA polymerase activity	GO:0043565,sequence-specific DNA binding
1XU1_A	cd00184	GO:0005164,tumor necrosis factor receptor binding
1XU1_B	cd00184	GO:0005164,tumor necrosis factor receptor binding
1XU1_D	cd00184	GO:0005164,tumor necrosis factor receptor binding
1XU2_A	cd00184	GO:0005164,tumor necrosis factor receptor binding
1XU2_B	cd00184	GO:0005164,tumor necrosis factor receptor binding
1XU2_D	cd00184	GO:0005164,tumor necrosis factor receptor binding
1XVT_A	PRK03525	GO:0003824,catalytic activity
1XWB_C	pfam00085
1XWB_D	pfam00085
1XWC_A	pfam00085
1XXN_A	pfam00457	GO:0004553,hydrolase activity, hydrolyzing O-glycosyl compounds
1XXV_A	cd00047	GO:0004725,protein tyrosine phosphatase activity	GO:0016791,phosphatase activity
1XXV_B	cd00047	GO:0004725,protein tyrosine phosphatase activity	GO:0016791,phosphatase activity
1Y0R_A	PRK09864
1Y1K_E	pfam00082	GO:0004252,serine-type endopeptidase activity
1Y1M_A	smart00079	GO:0004872,receptor activity	GO:0004970,ionotropic glutamate receptor activity	GO:0005216,ion channel activity	GO:0005234,extracellular-glutamate-gated ion channel activity
1Y1M_B	smart00079	GO:0004872,receptor activity	GO:0004970,ionotropic glutamate receptor activity	GO:0005216,ion channel activity	GO:0005234,extracellular-glutamate-gated ion channel activity
1Y2F_A	cd00231	GO:0005515,protein binding
1Y2G_A	cd00231	GO:0005515,protein binding
1Y2G_B	cd00231	GO:0005515,protein binding
1Y2Q_A	pfam08915
1Y33_E	pfam00082	GO:0004252,serine-type endopeptidase activity
1Y34_E	pfam00082	GO:0004252,serine-type endopeptidase activity
1Y38_A	cd00125	GO:0004623,phospholipase A2 activity	GO:0005509,calcium ion binding
1Y38_B	cd00125	GO:0004623,phospholipase A2 activity	GO:0005509,calcium ion binding
1Y3B_E	pfam00082	GO:0004252,serine-type endopeptidase activity
1Y3C_E	pfam00082	GO:0004252,serine-type endopeptidase activity
1Y3D_E	pfam00082	GO:0004252,serine-type endopeptidase activity
1Y3F_E	pfam00082	GO:0004252,serine-type endopeptidase activity
1Y48_E	pfam00082	GO:0004252,serine-type endopeptidase activity
1Y4A_E	pfam00082	GO:0004252,serine-type endopeptidase activity
1Y4D_E	pfam00082	GO:0004252,serine-type endopeptidase activity
1Y50_A	pfam00381
1Y51_B	pfam00381	GO:0005351,sugar:hydrogen symporter activity
1Y51_C	pfam00381
1Y6Q_A	pfam01048	GO:0003824,catalytic activity	GO:0008782,adenosylhomocysteine nucleosidase activity	GO:0008930,methylthioadenosine nucleosidase activity
1Y6Q_B	pfam01048	GO:0003824,catalytic activity	GO:0008782,adenosylhomocysteine nucleosidase activity	GO:0008930,methylthioadenosine nucleosidase activity
1Y6R_A	pfam01048	GO:0003824,catalytic activity	GO:0008782,adenosylhomocysteine nucleosidase activity	GO:0008930,methylthioadenosine nucleosidase activity
1Y6R_B	pfam01048	GO:0003824,catalytic activity	GO:0008782,adenosylhomocysteine nucleosidase activity	GO:0008930,methylthioadenosine nucleosidase activity
1YBG_A	cd01555	GO:0003824,catalytic activity	GO:0016740,transferase activity	GO:0016765,transferase activity, transferring alkyl or aryl (other than methyl) groups
1YBG_B	cd01555	GO:0003824,catalytic activity	GO:0016740,transferase activity	GO:0016765,transferase activity, transferring alkyl or aryl (other than methyl) groups
1YBG_C	cd01555	GO:0003824,catalytic activity	GO:0016740,transferase activity	GO:0016765,transferase activity, transferring alkyl or aryl (other than methyl) groups
1YBG_D	cd01555	GO:0003824,catalytic activity	GO:0016740,transferase activity	GO:0016765,transferase activity, transferring alkyl or aryl (other than methyl) groups
1YDV_A	cd00311	GO:0003824,catalytic activity	GO:0004807,triose-phosphate isomerase activity
1YDV_B	cd00311	GO:0003824,catalytic activity	GO:0004807,triose-phosphate isomerase activity
1YFE_A	cd01334	GO:0003824,catalytic activity	GO:0004333,fumarate hydratase activity
1YGT_A	pfam03645
1YGZ_A	cd00412
1YGZ_B	cd00412	GO:0000287,magnesium ion binding	GO:0004427,inorganic diphosphatase activity
1YGZ_C	cd00412
1YGZ_D	cd00412
1YGZ_E	cd00412
1YGZ_F	cd00412
1YJF_A	pfam01353
1YM3_A	cd03378
1YP5_A	smart00326
1YR6_A	pfam03029
1YRA_A	pfam03029
1YRA_B	pfam03029
1YRB_A	pfam03029
1YRB_B	pfam03029
1YU6_A	pfam00082	GO:0004252,serine-type endopeptidase activity
1YU6_B	pfam00082	GO:0004252,serine-type endopeptidase activity
1YU6_C	pfam00050	GO:0004867,serine-type endopeptidase inhibitor activity
1YU6_D	pfam00050	GO:0004867,serine-type endopeptidase inhibitor activity
1YUL_A	PRK00071
1YUM_A	PRK00071
1YUM_B	PRK00071
1YUM_C	PRK00071
1YUM_D	PRK00071
1YVS_A	cd00933	GO:0003723,RNA binding	GO:0004521,endoribonuclease activity	GO:0004540,ribonuclease activity
1YXI_A	cd00354	GO:0042578,phosphoric ester hydrolase activity
1YXU_B	pfam00069	GO:0004672,protein kinase activity	GO:0004674,protein serine/threonine kinase activity	GO:0005524,ATP binding
1YXU_C	pfam00069	GO:0004672,protein kinase activity	GO:0004674,protein serine/threonine kinase activity	GO:0005524,ATP binding
1YXU_D	pfam00069	GO:0004672,protein kinase activity	GO:0004674,protein serine/threonine kinase activity	GO:0005524,ATP binding
1YY4_A	pfam00104	GO:0003677,DNA binding	GO:0003700,transcription factor activity	GO:0003707,steroid hormone receptor activity	GO:0004879,ligand-dependent nuclear receptor activity
1YY4_B	pfam00104	GO:0003677,DNA binding	GO:0003700,transcription factor activity	GO:0003707,steroid hormone receptor activity	GO:0004879,ligand-dependent nuclear receptor activity
1YYE_A	pfam00104	GO:0003677,DNA binding	GO:0003700,transcription factor activity	GO:0003707,steroid hormone receptor activity	GO:0004879,ligand-dependent nuclear receptor activity
1YYE_B	pfam00104	GO:0003677,DNA binding	GO:0003700,transcription factor activity	GO:0003707,steroid hormone receptor activity	GO:0004879,ligand-dependent nuclear receptor activity
1YZ0_A	cd00354	GO:0042578,phosphoric ester hydrolase activity
1YZ0_B	cd00354	GO:0042578,phosphoric ester hydrolase activity
1Z0E_A	pfam05362
1Z0E_B	pfam05362
1Z0E_C	pfam05362
1Z0E_D	pfam05362
1Z0E_E	pfam05362
1Z0E_F	pfam05362
1Z0G_A	pfam05362
1Z0G_B	pfam05362
1Z0G_C	pfam05362
1Z0G_D	pfam05362
1Z0G_E	pfam05362
1Z0G_F	pfam05362
1Z0T_A	pfam05362
1Z0T_B	pfam05362
1Z0T_C	pfam05362
1Z0T_D	pfam05362
1Z0T_E	pfam05362
1Z0T_F	pfam05362
1Z0V_A	pfam05362
1Z0V_B	pfam05362
1Z0V_C	pfam05362
1Z0V_D	pfam05362
1Z0V_E	pfam05362
1Z0V_F	pfam05362
1Z0W_A	pfam05362
1Z1I_A	pfam05409
1Z33_A	PRK05819
1Z5P_A	pfam01048	GO:0003824,catalytic activity	GO:0008782,adenosylhomocysteine nucleosidase activity	GO:0008930,methylthioadenosine nucleosidase activity
1Z6D_A	smart00092	GO:0003676,nucleic acid binding	GO:0004522,pancreatic ribonuclease activity
1Z6D_B	smart00092	GO:0003676,nucleic acid binding	GO:0004522,pancreatic ribonuclease activity
1Z6I_A	smart00701
1Z6S_A	smart00092	GO:0003676,nucleic acid binding	GO:0004522,pancreatic ribonuclease activity
1Z6S_B	smart00092	GO:0003676,nucleic acid binding	GO:0004522,pancreatic ribonuclease activity
1Z7K_A	cd00190
1Z8H_A	cd00229	GO:0016787,hydrolase activity	GO:0016788,hydrolase activity, acting on ester bonds
1Z8H_B	cd00229	GO:0016787,hydrolase activity	GO:0016788,hydrolase activity, acting on ester bonds
1Z8H_C	cd00229	GO:0016787,hydrolase activity	GO:0016788,hydrolase activity, acting on ester bonds
1Z8H_D	cd00229	GO:0016787,hydrolase activity	GO:0016788,hydrolase activity, acting on ester bonds
1Z9L_A	pfam00635
1Z9O_A	pfam00635
1Z9O_B	pfam00635
1Z9O_C	pfam00635
1Z9O_D	pfam00635
1Z9O_E	pfam00635
1Z9O_F	pfam00635
1Z9U_A	PRK10151
1Z9U_B	PRK10151
1Z9W_A	cd00534	GO:0004150,dihydroneopterin aldolase activity
1ZDM_A	PRK10610	GO:0000156,two-component response regulator activity
1ZDM_B	PRK10610
1ZJY_A	PRK07069	GO:0003824,catalytic activity	GO:0005488,binding	GO:0016491,oxidoreductase activity
1ZK3_A	PRK07069	GO:0003824,catalytic activity	GO:0005488,binding	GO:0016491,oxidoreductase activity
1ZK3_B	PRK07069	GO:0003824,catalytic activity	GO:0005488,binding	GO:0016491,oxidoreductase activity
1ZK3_C	PRK07069	GO:0003824,catalytic activity	GO:0005488,binding	GO:0016491,oxidoreductase activity
1ZK3_D	PRK07069	GO:0003824,catalytic activity	GO:0005488,binding	GO:0016491,oxidoreductase activity
1ZK3_E	PRK07069	GO:0003824,catalytic activity	GO:0005488,binding	GO:0016491,oxidoreductase activity
1ZK3_F	PRK07069	GO:0003824,catalytic activity	GO:0005488,binding	GO:0016491,oxidoreductase activity
1ZK3_G	PRK07069	GO:0003824,catalytic activity	GO:0005488,binding	GO:0016491,oxidoreductase activity
1ZK3_H	PRK07069	GO:0003824,catalytic activity	GO:0005488,binding	GO:0016491,oxidoreductase activity
1ZN7_A	PRK02304	GO:0003999,adenine phosphoribosyltransferase activity	GO:0016740,transferase activity
1ZN7_B	PRK02304	GO:0003999,adenine phosphoribosyltransferase activity	GO:0016740,transferase activity
1ZN8_A	PRK02304	GO:0003999,adenine phosphoribosyltransferase activity	GO:0016740,transferase activity
1ZN8_B	PRK02304	GO:0003999,adenine phosphoribosyltransferase activity	GO:0016740,transferase activity
1ZN9_A	PRK02304	GO:0003999,adenine phosphoribosyltransferase activity	GO:0016740,transferase activity
1ZN9_B	PRK02304	GO:0003999,adenine phosphoribosyltransferase activity	GO:0016740,transferase activity
1ZNV_A	pfam01320	GO:0015643,toxin binding
1ZNV_C	pfam01320	GO:0015643,toxin binding
1ZON_A	cd01469
1ZOO_A	cd01469
1ZOO_B	cd01469
1ZOP_A	cd01469
1ZOP_B	cd01469
1ZP8_A	pfam00077	GO:0004190,aspartic-type endopeptidase activity
1ZP9_A	smart00090
1ZP9_B	smart00090
1ZP9_C	smart00090
1ZP9_D	smart00090
1ZT9_A	PRK01381	GO:0003700,transcription factor activity	GO:0016564,transcription repressor activity	GO:0043565,sequence-specific DNA binding
1ZT9_B	PRK01381	GO:0003700,transcription factor activity	GO:0016564,transcription repressor activity	GO:0043565,sequence-specific DNA binding
1ZT9_D	PRK01381	GO:0003700,transcription factor activity	GO:0016564,transcription repressor activity	GO:0043565,sequence-specific DNA binding
1ZT9_E	PRK01381	GO:0003700,transcription factor activity	GO:0016564,transcription repressor activity	GO:0043565,sequence-specific DNA binding
1ZTF_A	smart00090
1ZTH_A	smart00090
1ZTH_B	smart00090
1ZTH_C	smart00090
1ZTH_D	smart00090
1ZUK_A	smart00326
1ZUK_B	smart00326
1ZUY_A	smart00326
1ZUY_B	smart00326
1ZVL_A	cd00795	GO:0004517,nitric-oxide synthase activity	GO:0005506,iron ion binding	GO:0005516,calmodulin binding	GO:0010181,FMN binding	GO:0020037,heme binding	GO:0050660,FAD binding	GO:0050661,NADP binding
1ZVL_B	cd00795	GO:0004517,nitric-oxide synthase activity	GO:0005506,iron ion binding	GO:0005516,calmodulin binding	GO:0010181,FMN binding	GO:0020037,heme binding	GO:0050660,FAD binding	GO:0050661,NADP binding
1ZVS_B	pfam07654
1ZVS_E	pfam07654
256L_A	cd00735
2A15_A	pfam02136
2A1M_A	pfam00067	GO:0004497,monooxygenase activity	GO:0005506,iron ion binding	GO:0009055,electron carrier activity	GO:0020037,heme binding
2A1M_B	pfam00067	GO:0004497,monooxygenase activity	GO:0005506,iron ion binding	GO:0009055,electron carrier activity	GO:0020037,heme binding
2A4W_A	pfam00903
2A4W_B	pfam00903
2A4X_A	pfam00903
2A4X_B	pfam00903
2A5K_A	pfam05409
2A5K_B	pfam05409
2A5T_A	smart00079	GO:0004872,receptor activity	GO:0004970,ionotropic glutamate receptor activity	GO:0005216,ion channel activity	GO:0005234,extracellular-glutamate-gated ion channel activity
2A5V_A	cd03378
2A5V_B	cd03378
2A5V_C	cd03378
2A5V_D	cd03378
2A7X_A	pfam02569	GO:0004592,pantoate-beta-alanine ligase activity
2A86_A	pfam02569	GO:0004592,pantoate-beta-alanine ligase activity
2A86_B	pfam02569	GO:0004592,pantoate-beta-alanine ligase activity
2A9W_A	PRK01827	GO:0004799,thymidylate synthase activity
2A9W_B	PRK01827	GO:0004799,thymidylate synthase activity
2A9W_C	PRK01827	GO:0004799,thymidylate synthase activity
2A9W_D	PRK01827	GO:0004799,thymidylate synthase activity
2AAD_A	cd00606	GO:0003723,RNA binding	GO:0004521,endoribonuclease activity	GO:0004540,ribonuclease activity
2AAD_B	cd00606	GO:0003723,RNA binding	GO:0004521,endoribonuclease activity	GO:0004540,ribonuclease activity
2AAE_A	cd00606	GO:0003723,RNA binding	GO:0004521,endoribonuclease activity	GO:0004540,ribonuclease activity
2AD1_A	pfam00685	GO:0008146,sulfotransferase activity
2AE1_A	PRK09242	GO:0003824,catalytic activity	GO:0005488,binding	GO:0016491,oxidoreductase activity
2AE2_A	PRK09242	GO:0003824,catalytic activity	GO:0005488,binding	GO:0016491,oxidoreductase activity
2AE2_B	PRK09242	GO:0003824,catalytic activity	GO:0005488,binding	GO:0016491,oxidoreductase activity
2AE7_A	pfam02709	GO:0016757,transferase activity, transferring glycosyl groups
2AE7_B	pfam02709	GO:0016757,transferase activity, transferring glycosyl groups
2AE7_C	pfam02709	GO:0016757,transferase activity, transferring glycosyl groups
2AEC_A	pfam02709	GO:0016757,transferase activity, transferring glycosyl groups
2AEC_B	pfam02709	GO:0016757,transferase activity, transferring glycosyl groups
2AEC_C	pfam02709	GO:0016757,transferase activity, transferring glycosyl groups
2AES_A	pfam02709	GO:0016757,transferase activity, transferring glycosyl groups
2AES_B	pfam02709	GO:0016757,transferase activity, transferring glycosyl groups
2AES_C	pfam02709	GO:0016757,transferase activity, transferring glycosyl groups
2AF9_A	cd00258
2AFR_A	PRK05575	GO:0016993,precorrin-8X methylmutase activity
2AFV_A	PRK05575	GO:0016993,precorrin-8X methylmutase activity
2AFV_B	PRK05575	GO:0016993,precorrin-8X methylmutase activity
2AG2_A	cd00258
2AG2_B	cd00258
2AG2_C	cd00258
2AG4_A	cd00258
2AG4_B	cd00258
2AGD_A	pfam02709	GO:0016757,transferase activity, transferring glycosyl groups
2AGD_B	pfam02709	GO:0016757,transferase activity, transferring glycosyl groups
2AGD_C	pfam02709	GO:0016757,transferase activity, transferring glycosyl groups
2AH9_A	pfam02709	GO:0016757,transferase activity, transferring glycosyl groups
2AH9_B	pfam02709	GO:0016757,transferase activity, transferring glycosyl groups
2AH9_C	pfam02709	GO:0016757,transferase activity, transferring glycosyl groups
2AI8_A	PRK00150	GO:0005506,iron ion binding	GO:0042586,peptide deformylase activity
2AI8_B	PRK00150	GO:0005506,iron ion binding	GO:0042586,peptide deformylase activity
2AI8_C	PRK00150	GO:0005506,iron ion binding	GO:0042586,peptide deformylase activity
2AL4_A	smart00079	GO:0004872,receptor activity	GO:0004970,ionotropic glutamate receptor activity	GO:0005216,ion channel activity	GO:0005234,extracellular-glutamate-gated ion channel activity
2AL4_B	smart00079	GO:0004872,receptor activity	GO:0004970,ionotropic glutamate receptor activity	GO:0005216,ion channel activity	GO:0005234,extracellular-glutamate-gated ion channel activity
2AL4_C	smart00079	GO:0004872,receptor activity	GO:0004970,ionotropic glutamate receptor activity	GO:0005216,ion channel activity	GO:0005234,extracellular-glutamate-gated ion channel activity
2AL4_D	smart00079	GO:0004872,receptor activity	GO:0004970,ionotropic glutamate receptor activity	GO:0005216,ion channel activity	GO:0005234,extracellular-glutamate-gated ion channel activity
2AL4_E	smart00079	GO:0004872,receptor activity	GO:0004970,ionotropic glutamate receptor activity	GO:0005216,ion channel activity	GO:0005234,extracellular-glutamate-gated ion channel activity
2AL4_F	smart00079	GO:0004872,receptor activity	GO:0004970,ionotropic glutamate receptor activity	GO:0005216,ion channel activity	GO:0005234,extracellular-glutamate-gated ion channel activity
2AL5_A	smart00079	GO:0004872,receptor activity	GO:0004970,ionotropic glutamate receptor activity	GO:0005216,ion channel activity	GO:0005234,extracellular-glutamate-gated ion channel activity
2AL5_B	smart00079	GO:0004872,receptor activity	GO:0004970,ionotropic glutamate receptor activity	GO:0005216,ion channel activity	GO:0005234,extracellular-glutamate-gated ion channel activity
2ALX_A	PRK09101	GO:0004748,ribonucleoside-diphosphate reductase activity	GO:0016491,oxidoreductase activity	GO:0046914,transition metal ion binding
2AMT_A	PRK00084	GO:0008685,2-C-methyl-D-erythritol 2,4-cyclodiphosphate synthase activity
2AMT_B	PRK00084	GO:0008685,2-C-methyl-D-erythritol 2,4-cyclodiphosphate synthase activity
2AMT_C	PRK00084	GO:0008685,2-C-methyl-D-erythritol 2,4-cyclodiphosphate synthase activity
2AMT_D	PRK00084	GO:0008685,2-C-methyl-D-erythritol 2,4-cyclodiphosphate synthase activity
2AMT_E	PRK00084	GO:0008685,2-C-methyl-D-erythritol 2,4-cyclodiphosphate synthase activity
2AMT_F	PRK00084	GO:0008685,2-C-methyl-D-erythritol 2,4-cyclodiphosphate synthase activity
2AN9_A	PRK00300
2AN9_B	PRK00300
2ANB_A	PRK00300
2APW_A	cd00099
2AQ1_A	cd00099
2AQ1_C	cd00099
2AQ1_E	cd00099
2AQ1_G	cd00099
2AQ8_A	PRK07889	GO:0003824,catalytic activity	GO:0005488,binding	GO:0016491,oxidoreductase activity
2AQK_A	PRK07889	GO:0003824,catalytic activity	GO:0005488,binding	GO:0016491,oxidoreductase activity
2ART_A	PRK03822
2ASK_A	pfam00019
2ASK_B	pfam00019
2ATI_A	pfam00343	GO:0004645,phosphorylase activity	GO:0030170,pyridoxal phosphate binding
2ATI_B	pfam00343	GO:0004645,phosphorylase activity	GO:0030170,pyridoxal phosphate binding
2ATJ_A	cd00693	GO:0004601,peroxidase activity	GO:0009055,electron carrier activity	GO:0020037,heme binding
2ATJ_B	cd00693	GO:0004601,peroxidase activity	GO:0009055,electron carrier activity	GO:0020037,heme binding
2AZC_A	pfam00077	GO:0004190,aspartic-type endopeptidase activity
2AZC_B	pfam00077	GO:0004190,aspartic-type endopeptidase activity
2B18_A	pfam06018
2B35_A	PRK07889	GO:0003824,catalytic activity	GO:0005488,binding	GO:0016491,oxidoreductase activity
2B35_B	PRK07889	GO:0003824,catalytic activity	GO:0005488,binding	GO:0016491,oxidoreductase activity
2B35_C	PRK07889	GO:0003824,catalytic activity	GO:0005488,binding	GO:0016491,oxidoreductase activity
2B35_D	PRK07889	GO:0003824,catalytic activity	GO:0005488,binding	GO:0016491,oxidoreductase activity
2B35_E	PRK07889	GO:0003824,catalytic activity	GO:0005488,binding	GO:0016491,oxidoreductase activity
2B35_F	PRK07889	GO:0003824,catalytic activity	GO:0005488,binding	GO:0016491,oxidoreductase activity
2B36_A	PRK07889	GO:0003824,catalytic activity	GO:0005488,binding	GO:0016491,oxidoreductase activity
2B36_B	PRK07889	GO:0003824,catalytic activity	GO:0005488,binding	GO:0016491,oxidoreductase activity
2B36_C	PRK07889	GO:0003824,catalytic activity	GO:0005488,binding	GO:0016491,oxidoreductase activity
2B36_D	PRK07889	GO:0003824,catalytic activity	GO:0005488,binding	GO:0016491,oxidoreductase activity
2B36_E	PRK07889	GO:0003824,catalytic activity	GO:0005488,binding	GO:0016491,oxidoreductase activity
2B36_F	PRK07889	GO:0003824,catalytic activity	GO:0005488,binding	GO:0016491,oxidoreductase activity
2B37_A	PRK07889	GO:0003824,catalytic activity	GO:0005488,binding	GO:0016491,oxidoreductase activity
2B37_B	PRK07889	GO:0003824,catalytic activity	GO:0005488,binding	GO:0016491,oxidoreductase activity
2B37_C	PRK07889	GO:0003824,catalytic activity	GO:0005488,binding	GO:0016491,oxidoreductase activity
2B37_D	PRK07889	GO:0003824,catalytic activity	GO:0005488,binding	GO:0016491,oxidoreductase activity
2B37_E	PRK07889	GO:0003824,catalytic activity	GO:0005488,binding	GO:0016491,oxidoreductase activity
2B37_F	PRK07889	GO:0003824,catalytic activity	GO:0005488,binding	GO:0016491,oxidoreductase activity
2B3M_A	cd03449
2B3N_A	cd03449
2B3N_B	cd03449
2B82_A	PRK11009	GO:0003993,acid phosphatase activity
2B82_B	PRK11009	GO:0003993,acid phosphatase activity
2B8J_A	PRK11009	GO:0003993,acid phosphatase activity
2B8J_B	PRK11009	GO:0003993,acid phosphatase activity
2B8W_A	pfam02263
2B8W_B	pfam02263
2BAM_A	pfam02923	GO:0000287,magnesium ion binding	GO:0003677,DNA binding	GO:0009036,Type II site-specific deoxyribonuclease activity
2BAM_B	pfam02923	GO:0000287,magnesium ion binding	GO:0003677,DNA binding	GO:0009036,Type II site-specific deoxyribonuclease activity
2BB6_A	pfam01122
2BB6_B	pfam01122
2BB6_C	pfam01122
2BB6_D	pfam01122
2BBC_A	pfam01122
2BBQ_A	PRK01827	GO:0004799,thymidylate synthase activity
2BBQ_B	PRK01827	GO:0004799,thymidylate synthase activity
2BC9_A	pfam02263
2BCQ_A	cd00141	GO:0003677,DNA binding	GO:0003824,catalytic activity	GO:0003887,DNA-directed DNA polymerase activity	GO:0043565,sequence-specific DNA binding
2BEF_A	pfam00334	GO:0004550,nucleoside diphosphate kinase activity	GO:0005524,ATP binding
2BEF_B	pfam00334	GO:0004550,nucleoside diphosphate kinase activity	GO:0005524,ATP binding
2BEF_C	pfam00334	GO:0004550,nucleoside diphosphate kinase activity	GO:0005524,ATP binding
2BF0_X	cd03562
2BGK_A	PRK07479
2BGK_B	PRK07479
2BGL_A	PRK07479
2BJF_A	pfam02275
2BJG_A	pfam02275
2BJG_B	pfam02275
2BMD_A	cd04113
2BME_A	cd04113
2BME_B	cd04113
2BME_C	cd04113
2BME_D	cd04113
2BOJ_A	pfam07472
2BOJ_B	pfam07472
2BOJ_C	pfam07472
2BOJ_D	pfam07472
2BOP_A	pfam00511	GO:0000166,nucleotide binding	GO:0003677,DNA binding	GO:0003700,transcription factor activity
2BP6_A	pfam07472
2BP6_B	pfam07472
2BP6_C	pfam07472
2BP6_D	pfam07472
2BQX_A	cd00412
2BZF_A	pfam02961	GO:0003677,DNA binding
2C0A_A	PRK08104	GO:0003824,catalytic activity
2C0A_B	PRK08104	GO:0003824,catalytic activity
2C0A_C	PRK08104	GO:0003824,catalytic activity
2C0R_A	PRK05355	GO:0003824,catalytic activity	GO:0030170,pyridoxal phosphate binding
2C0R_B	PRK05355	GO:0003824,catalytic activity	GO:0030170,pyridoxal phosphate binding
2C1Q_A	pfam01382
2C1S_A	pfam01382
2C1S_B	pfam01382
2C2S_A	pfam00186
2C2S_B	pfam00186
2C2T_A	pfam00186
2C2T_B	pfam00186
2C49_A	cd01942
2C49_B	cd01942
2C4E_A	cd01942
2C5L_A	cd04138	GO:0005525,GTP binding
2C5L_B	cd04138
2C7I_A	PRK03822
2C7I_B	PRK03822
2C7I_C	PRK03822
2C7I_D	PRK03822
2C7N_D	cd01803
2C7N_F	cd01803
2C8B_X	cd00233
2C8C_A	cd00233
2C8C_B	cd00233
2C8C_C	cd00233
2C8C_D	cd00233
2C8D_A	cd00233
2C8D_B	cd00233
2C8D_C	cd00233
2C8D_D	cd00233
2C8M_A	PRK03822
2C8M_B	PRK03822
2C8M_C	PRK03822
2C8M_D	PRK03822
2C8V_A	cd02033	GO:0005524,ATP binding	GO:0016163,nitrogenase activity	GO:0016491,oxidoreductase activity
2CIC_A	pfam08761
2CJX_A	cd00032	GO:0004197,cysteine-type endopeptidase activity	GO:0008234,cysteine-type peptidase activity
2CKB_A	cd00099
2CKB_C	cd00099
2CMO_A	smart00079	GO:0004970,ionotropic glutamate receptor activity	GO:0005234,extracellular-glutamate-gated ion channel activity
2CMZ_A	pfam00974
2CMZ_B	pfam00974
2CMZ_C	pfam00974
2CRO_A	cd00093	GO:0003677,DNA binding	GO:0003700,transcription factor activity	GO:0043565,sequence-specific DNA binding
2CSL_A	cd02198
2CSL_B	cd02198
2CSL_C	cd02198
2CSL_D	cd02198
2CSL_E	cd02198
2CSL_F	cd02198
2CVL_A	cd02198
2CVL_B	cd02198
2CVL_C	cd02198
2CVL_D	cd02198
2CVL_E	cd02198
2CVL_F	cd02198
2CW4_A	cd02198
2CWI_A	cd00119	GO:0003796,lysozyme activity
2CWI_B	cd00119	GO:0003796,lysozyme activity
2CZH_A	cd01639	GO:0004437,inositol or phosphatidylinositol phosphatase activity
2CZH_B	cd01639	GO:0004437,inositol or phosphatidylinositol phosphatase activity
2CZI_A	cd01639	GO:0004437,inositol or phosphatidylinositol phosphatase activity
2D06_A	pfam00685	GO:0008146,sulfotransferase activity
2D06_B	pfam00685	GO:0008146,sulfotransferase activity
2D3K_A	cd02430
2D3K_B	cd02430
2D3U_A	pfam00998
2D3U_B	pfam00998
2D3Z_A	pfam00998
2D3Z_B	pfam00998
2D41_A	pfam00998
2D41_B	pfam00998
2D4I_A	pfam00062	GO:0003796,lysozyme activity
2D4I_B	pfam00062	GO:0003796,lysozyme activity
2D4K_A	pfam00062	GO:0003796,lysozyme activity
2D4K_N	pfam00062	GO:0003796,lysozyme activity
2D5J_A	pfam07470	GO:0003824,catalytic activity
2D5J_B	pfam07470	GO:0003824,catalytic activity
2D6K_A	cd00070
2D6K_B	cd00070
2D6L_X	cd00070
2D6N_A	cd00070
2D6N_B	cd00070
2D6P_A	cd00070
2D6P_B	cd00070
2D8D_A	pfam01817
2D8D_B	pfam01817
2D8E_A	pfam01817
2DC3_A	cd01040	GO:0005506,iron ion binding	GO:0019825,oxygen binding	GO:0020037,heme binding
2DC3_B	cd01040
2DCY_A	pfam00457	GO:0004553,hydrolase activity, hydrolyzing O-glycosyl compounds
2DCY_B	pfam00457	GO:0004553,hydrolase activity, hydrolyzing O-glycosyl compounds
2DDK_A	cd01639
2DDK_B	cd01639
2DEB_A	pfam00755
2DEB_B	pfam00755
2DFT_A	pfam01202
2DFT_B	pfam01202
2DFT_C	pfam01202
2DFT_D	pfam01202
2DHF_A	pfam00186	GO:0004146,dihydrofolate reductase activity
2DHF_B	pfam00186	GO:0004146,dihydrofolate reductase activity
2DQF_C	pfam00062
2DQF_F	pfam00062
2DUC_A	pfam05409
2DUC_B	pfam05409
2DX7_A	pfam01177
2DX7_B	pfam01177
2E25_A	cd01294
2E2N_A	pfam01869
2E2N_B	pfam01869
2E2O_A	pfam01869
2E2P_A	pfam01869
2E2P_B	pfam01869
2E2Q_A	pfam01869
2E2Q_B	pfam01869
2E2R_A	pfam00104
2E54_A	PRK02627
2E98_A	PRK10240
2E98_B	PRK10240
2E99_A	PRK10240
2E99_B	PRK10240
2E9A_A	PRK10240
2E9A_B	PRK10240
2E9C_A	PRK10240
2E9C_B	PRK10240
2E9D_A	PRK10240
2E9D_B	PRK10240
2EAW_A	pfam00215
2EAW_B	pfam00215
2EF4_A	PRK01722
2EIV_A	PRK01722
2EIV_C	PRK01722
2EIV_D	PRK01722
2EIV_E	PRK01722
2EIV_F	PRK01722
2EIV_G	PRK01722
2EIV_H	PRK01722
2EIV_I	PRK01722
2EIV_J	PRK01722
2EIV_K	PRK01722
2EIV_L	PRK01722
2EIV_M	PRK01722
2ESF_A	PRK10437	GO:0004089,carbonate dehydratase activity	GO:0008270,zinc ion binding
2ESF_B	PRK10437
2EVO_A	PRK05716
2EVO_B	PRK05716
2EWP_A	pfam00104	GO:0003677,DNA binding	GO:0003700,transcription factor activity	GO:0003707,steroid hormone receptor activity	GO:0004879,ligand-dependent nuclear receptor activity	GO:0005496,steroid binding	GO:0008270,zinc ion binding
2EWP_B	pfam00104	GO:0003677,DNA binding	GO:0003700,transcription factor activity	GO:0003707,steroid hormone receptor activity	GO:0004879,ligand-dependent nuclear receptor activity	GO:0005496,steroid binding	GO:0008270,zinc ion binding
2EWP_C	pfam00104	GO:0003677,DNA binding	GO:0003700,transcription factor activity	GO:0003707,steroid hormone receptor activity	GO:0004879,ligand-dependent nuclear receptor activity	GO:0005496,steroid binding	GO:0008270,zinc ion binding
2EWP_D	pfam00104	GO:0003677,DNA binding	GO:0003700,transcription factor activity	GO:0003707,steroid hormone receptor activity	GO:0004879,ligand-dependent nuclear receptor activity	GO:0005496,steroid binding	GO:0008270,zinc ion binding
2EX3_A	pfam03175
2EX3_C	pfam03175
2EX3_E	pfam03175
2EX3_G	pfam03175
2EX3_I	pfam03175
2EX3_K	pfam03175
2F01_A	pfam01382
2F01_B	pfam01382
2F1G_A	pfam00112
2F1G_B	pfam00112
2F2L_A	smart00701
2F3C_E	cd00190
2F3R_A	PRK00300
2F3R_B	PRK00300
2F4Y_A	cd00933
2F4Y_B	cd00933
2F4Y_C	cd00933
2F56_B	cd00933
2F56_C	cd00933
2F5M_B	cd00933
2F5M_C	cd00933
2F5W_B	cd00933
2F5W_C	cd00933
2F6G_A	pfam03466
2F6G_B	pfam03466
2F6P_A	pfam03466
2F6P_B	pfam03466
2F78_A	pfam03466
2F78_B	pfam03466
2F7A_A	pfam03466
2F7A_B	pfam03466
2F8D_A	pfam03466
2F8D_B	pfam03466
2F97_A	pfam03466
2FDP_A	pfam00026
2FDP_B	pfam00026
2FDP_C	pfam00026
2FEU_A	pfam00067	GO:0004497,monooxygenase activity	GO:0005506,iron ion binding	GO:0009055,electron carrier activity	GO:0020037,heme binding
2FEU_B	pfam00067	GO:0004497,monooxygenase activity	GO:0005506,iron ion binding	GO:0009055,electron carrier activity	GO:0020037,heme binding
2FFA_A	cd00009
2FFB_A	cd00009
2FFX_J	cd01056	GO:0005488,binding	GO:0008199,ferric iron binding	GO:0016491,oxidoreductase activity	GO:0046914,transition metal ion binding
2FG8_A	cd01056	GO:0005488,binding	GO:0008199,ferric iron binding	GO:0016491,oxidoreductase activity	GO:0046914,transition metal ion binding
2FG8_B	cd01056	GO:0005488,binding	GO:0008199,ferric iron binding	GO:0016491,oxidoreductase activity	GO:0046914,transition metal ion binding
2FG8_C	cd01056	GO:0005488,binding	GO:0008199,ferric iron binding	GO:0016491,oxidoreductase activity	GO:0046914,transition metal ion binding
2FG8_D	cd01056	GO:0005488,binding	GO:0008199,ferric iron binding	GO:0016491,oxidoreductase activity	GO:0046914,transition metal ion binding
2FG8_E	cd01056	GO:0005488,binding	GO:0008199,ferric iron binding	GO:0016491,oxidoreductase activity	GO:0046914,transition metal ion binding
2FG8_F	cd01056	GO:0005488,binding	GO:0008199,ferric iron binding	GO:0016491,oxidoreductase activity	GO:0046914,transition metal ion binding
2FG8_G	cd01056	GO:0005488,binding	GO:0008199,ferric iron binding	GO:0016491,oxidoreductase activity	GO:0046914,transition metal ion binding
2FG8_H	cd01056	GO:0005488,binding	GO:0008199,ferric iron binding	GO:0016491,oxidoreductase activity	GO:0046914,transition metal ion binding
2FGJ_A	cd00009
2FGJ_B	cd00009
2FGJ_C	cd00009
2FGJ_D	cd00009
2FGK_A	cd00009
2FGK_B	cd00009
2FGK_C	cd00009
2FGK_D	cd00009
2FI3_E	cd00190
2FIF_A	cd01803
2FIF_C	cd01803
2FJZ_A	smart00006
2FK3_A	smart00006
2FK3_B	smart00006
2FK3_C	smart00006
2FK3_D	smart00006
2FK3_E	smart00006
2FK3_F	smart00006
2FK3_G	smart00006
2FK3_H	smart00006
2FUM_A	pfam00069	GO:0004672,protein kinase activity	GO:0004674,protein serine/threonine kinase activity	GO:0005524,ATP binding
2FUM_B	pfam00069	GO:0004672,protein kinase activity	GO:0004674,protein serine/threonine kinase activity	GO:0005524,ATP binding
2FUM_C	pfam00069	GO:0004672,protein kinase activity	GO:0004674,protein serine/threonine kinase activity	GO:0005524,ATP binding
2FUM_D	pfam00069	GO:0004672,protein kinase activity	GO:0004674,protein serine/threonine kinase activity	GO:0005524,ATP binding
2FVZ_A	cd01639	GO:0004437,inositol or phosphatidylinositol phosphatase activity
2FVZ_B	cd01639	GO:0004437,inositol or phosphatidylinositol phosphatase activity
2FVZ_C	cd01639	GO:0004437,inositol or phosphatidylinositol phosphatase activity
2FVZ_D	cd01639	GO:0004437,inositol or phosphatidylinositol phosphatase activity
2FW3_A	pfam00755
2FY7_A	pfam02709	GO:0016757,transferase activity, transferring glycosyl groups
2FYO_A	pfam00755
2G1A_A	PRK11009
2G1A_B	PRK11009
2G1J_A	pfam01202	GO:0004765,shikimate kinase activity	GO:0005524,ATP binding
2G1J_B	pfam01202	GO:0004765,shikimate kinase activity	GO:0005524,ATP binding
2G4W_A	smart00092
2G4W_B	smart00092
2G5L_A	pfam01382
2G5L_B	pfam01382
2G6H_A	cd00795
2G6H_B	cd00795
2G6I_A	cd00795
2G6I_B	cd00795
2G6K_A	cd00795
2G6K_B	cd00795
2G6L_A	cd00795
2G6L_B	cd00795
2G6M_A	cd00795
2G6M_B	cd00795
2G6N_A	cd00795
2G6N_B	cd00795
2G7K_A	pfam01742	GO:0008233,peptidase activity
2G7K_B	pfam01742	GO:0008233,peptidase activity
2G7N_A	pfam01742
2G8O_A	PRK01827	GO:0004799,thymidylate synthase activity
2G8O_B	PRK01827	GO:0004799,thymidylate synthase activity
2G8Q_A	smart00092	GO:0003676,nucleic acid binding	GO:0004522,pancreatic ribonuclease activity
2G8Q_B	smart00092	GO:0003676,nucleic acid binding	GO:0004522,pancreatic ribonuclease activity
2G8R_A	smart00092	GO:0003676,nucleic acid binding	GO:0004522,pancreatic ribonuclease activity
2G8R_B	smart00092	GO:0003676,nucleic acid binding	GO:0004522,pancreatic ribonuclease activity
2G94_A	pfam00026
2G94_B	pfam00026
2G94_C	pfam00026
2G94_D	pfam00026
2GBM_A	cd01803
2GBM_B	cd01803
2GBN_A	cd01803
2GC0_A	PRK04190	GO:0004347,glucose-6-phosphate isomerase activity
2GC0_B	PRK04190	GO:0004347,glucose-6-phosphate isomerase activity
2GC1_A	PRK04190	GO:0004347,glucose-6-phosphate isomerase activity
2GC1_B	PRK04190	GO:0004347,glucose-6-phosphate isomerase activity
2GC2_A	PRK04190	GO:0004347,glucose-6-phosphate isomerase activity
2GC2_B	PRK04190	GO:0004347,glucose-6-phosphate isomerase activity
2GC3_A	PRK04190	GO:0004347,glucose-6-phosphate isomerase activity
2GC3_B	PRK04190	GO:0004347,glucose-6-phosphate isomerase activity
2GEQ_A	pfam00870	GO:0003677,DNA binding	GO:0003700,transcription factor activity
2GEQ_B	pfam00870	GO:0003677,DNA binding	GO:0003700,transcription factor activity
2GH0_C	pfam00019
2GH0_D	pfam00019
2GH7_A	pfam01382
2GH7_B	pfam01382
2GKR_I	pfam00050
2GN0_A	PRK08638
2GN0_B	PRK08638
2GN0_C	PRK08638
2GN0_D	PRK08638
2GN1_A	PRK08638
2GN1_B	PRK08638
2GN2_A	PRK08638
2GOO_A	smart00204
2GOO_D	smart00204
2GP7_A	pfam00104
2GP7_B	pfam00104
2GP7_C	pfam00104
2GP7_D	pfam00104
2GPP_A	pfam00104
2GPP_B	pfam00104
2GPV_A	pfam00104
2GPV_B	pfam00104
2GPV_C	pfam00104
2GPV_D	pfam00104
2GPV_E	pfam00104
2GPV_F	pfam00104
2GQ1_A	PRK09293	GO:0042578,phosphoric ester hydrolase activity
2GQ3_A	cd00728	GO:0003824,catalytic activity	GO:0004474,malate synthase activity
2GQ3_B	cd00728	GO:0003824,catalytic activity	GO:0004474,malate synthase activity
2GSW_A	pfam03358
2GSW_B	pfam03358
2GSW_C	pfam03358
2GSW_D	pfam03358
2GT7_A	pfam05409	GO:0003824,catalytic activity
2GT7_B	pfam05409	GO:0003824,catalytic activity
2GTX_A	PRK05716
2GTX_B	PRK05716
2GWH_A	pfam00685
2GWH_B	pfam00685
2GWS_A	cd00141	GO:0003677,DNA binding	GO:0003824,catalytic activity	GO:0003887,DNA-directed DNA polymerase activity	GO:0043565,sequence-specific DNA binding
2GWS_E	cd00141	GO:0003677,DNA binding	GO:0003824,catalytic activity	GO:0003887,DNA-directed DNA polymerase activity	GO:0043565,sequence-specific DNA binding
2GWS_I	cd00141	GO:0003677,DNA binding	GO:0003824,catalytic activity	GO:0003887,DNA-directed DNA polymerase activity	GO:0043565,sequence-specific DNA binding
2GWS_M	cd00141	GO:0003677,DNA binding	GO:0003824,catalytic activity	GO:0003887,DNA-directed DNA polymerase activity	GO:0043565,sequence-specific DNA binding
2GX5_A	pfam06018
2GX5_B	pfam06018
2GX5_C	pfam06018
2GX5_D	pfam06018
2GYR_A	pfam00019
2GYR_B	pfam00019
2GYR_C	pfam00019
2GYR_D	pfam00019
2GYR_E	pfam00019
2GYR_F	pfam00019
2GYZ_A	pfam00019
2H5I_A	cd00032	GO:0004197,cysteine-type endopeptidase activity	GO:0008234,cysteine-type peptidase activity
2H5J_A	cd00032
2H5J_C	cd00032
2H62_A	smart00204
2H62_B	smart00204
2H65_A	cd00032
2H65_C	cd00032
2H7J_A	pfam00112
2H7J_B	pfam00112
2HAU_A	pfam00405	GO:0008199,ferric iron binding
2HAU_B	pfam00405	GO:0008199,ferric iron binding
2HAV_A	pfam00405	GO:0008199,ferric iron binding
2HAV_B	pfam00405	GO:0008199,ferric iron binding
2HB2_A	pfam00077
2HC0_A	pfam00077
2HC0_B	pfam00077
2HEX_A	cd00109	GO:0004867,serine-type endopeptidase inhibitor activity
2HEX_B	cd00109	GO:0004867,serine-type endopeptidase inhibitor activity
2HEX_C	cd00109	GO:0004867,serine-type endopeptidase inhibitor activity
2HEX_D	cd00109	GO:0004867,serine-type endopeptidase inhibitor activity
2HEX_E	cd00109	GO:0004867,serine-type endopeptidase inhibitor activity
2HHM_A	cd01639	GO:0004437,inositol or phosphatidylinositol phosphatase activity	GO:0042578,phosphoric ester hydrolase activity
2HHM_B	cd01639	GO:0004437,inositol or phosphatidylinositol phosphatase activity	GO:0042578,phosphoric ester hydrolase activity
2HHN_A	pfam00112
2HHN_B	pfam00112
2HKP_A	pfam02902
2HL1_A	pfam08915
2HL1_B	pfam08915
2HL2_A	pfam08915
2HL2_B	pfam08915
2HLE_B	pfam00812
2HXB_A	PRK00416
2HXK_A	pfam00085
2HXK_B	pfam00085
2HXK_C	pfam00085
2HXZ_A	pfam00112
2HXZ_B	pfam00112
2HXZ_C	pfam00112
2HZN_A	cd00192
2I0J_A	pfam00104	GO:0003677,DNA binding	GO:0003700,transcription factor activity	GO:0003707,steroid hormone receptor activity	GO:0004879,ligand-dependent nuclear receptor activity
2I0J_B	pfam00104
2I0J_C	pfam00104
2I0J_D	pfam00104
2I1W_A	PRK04885
2I1W_B	PRK04885
2I1W_C	PRK04885
2I1W_D	PRK04885
2I24_N	cd00099
2I25_N	cd00099
2I25_O	cd00099
2I29_A	PRK04885
2I4T_A	PRK05819
2I4T_B	PRK05819
2I4T_C	PRK05819
2I6A_A	cd01174	GO:0004001,adenosine kinase activity
2I6A_B	cd01174
2I6A_C	cd01174
2I6A_D	cd01174
2IA5_A	pfam08433
2IA5_B	pfam08433
2IA5_C	pfam08433
2IA5_D	pfam08433
2IA5_E	pfam08433
2IA5_F	pfam08433
2IA5_G	pfam08433
2IA5_H	pfam08433
2IA5_I	pfam08433
2IA5_J	pfam08433
2IA5_K	pfam08433
2IA5_L	pfam08433
2IDE_A	cd01420
2IDE_B	cd01420
2IDE_C	cd01420
2IDE_D	cd01420
2IDE_E	cd01420
2IDE_F	cd01420
2IDE_G	cd01420
2IDE_H	cd01420
2IDE_I	cd01420
2IDE_J	cd01420
2IDE_K	cd01420
2IDE_L	cd01420
2IED_A	PRK07889
2IED_B	PRK07889
2IED_C	PRK07889
2IED_D	PRK07889
2IEG_A	pfam00343	GO:0004645,phosphorylase activity	GO:0030170,pyridoxal phosphate binding
2IEG_B	pfam00343	GO:0004645,phosphorylase activity	GO:0030170,pyridoxal phosphate binding
2IEI_A	pfam00343	GO:0004645,phosphorylase activity	GO:0030170,pyridoxal phosphate binding
2IEI_B	pfam00343	GO:0004645,phosphorylase activity	GO:0030170,pyridoxal phosphate binding
2IF5_A	pfam00651
2IFQ_A	pfam00085
2IFQ_B	pfam00085
2IFQ_C	pfam00085
2IIH_A	cd01420
2IIY_A	pfam00085
2IOI_A	pfam00870	GO:0003677,DNA binding	GO:0003700,transcription factor activity
2IOK_A	pfam00104
2IOK_B	pfam00104
2ISC_A	PRK05819
2ISC_B	PRK05819
2ISC_C	PRK05819
2ISC_D	PRK05819
2ISC_E	PRK05819
2ISC_F	PRK05819
2IVS_A	cd00192
2IVS_B	cd00192
2IVT_A	cd00192
2IXC_A	pfam00908	GO:0008830,dTDP-4-dehydrorhamnose 3,5-epimerase activity
2IXC_B	pfam00908
2IXC_C	pfam00908
2IXC_D	pfam00908
2IYJ_A	PRK10877
2IYJ_B	PRK10877
2IZA_A	pfam01382
2IZC_B	pfam01382
2IZC_D	pfam01382
2IZD_B	pfam01382
2IZD_D	pfam01382
2IZE_B	pfam01382
2IZE_D	pfam01382
2IZF_B	pfam01382
2IZF_D	pfam01382
2IZG_B	pfam01382
2IZG_D	pfam01382
2IZH_B	pfam01382
2IZH_D	pfam01382
2IZL_B	pfam01382
2IZL_D	pfam01382
2J3W_A	pfam04628
2J3W_C	pfam04628
2J6J_A	pfam00974
2J71_A	pfam03714
2J72_A	pfam03714
2J72_B	pfam03714
2J73_A	pfam03714
2J73_B	pfam03714
2J9U_A	pfam03997
2J9U_C	pfam03997
2J9V_A	pfam03997
2JAZ_A	pfam01320
2JAZ_C	pfam01320
2JBG_A	pfam01320
2JBG_C	pfam01320
2JBZ_A	PRK00070
2JCA_A	PRK00070
2JCA_B	PRK00070
2JCA_C	PRK00070
2JDH_A	pfam07472
2JDH_B	pfam07472
2JDH_C	pfam07472
2JDH_D	pfam07472
2JDK_A	pfam07472
2JDK_B	pfam07472
2JDK_C	pfam07472
2JDK_D	pfam07472
2JF9_A	pfam00104
2JF9_B	pfam00104
2JFA_A	pfam00104
2JFA_B	pfam00104
2JHX_A	pfam02115
2JHX_B	pfam02115
2JHY_A	pfam02115
2KCE_A	PRK01827	GO:0004799,thymidylate synthase activity
2KCE_B	PRK01827	GO:0004799,thymidylate synthase activity
2LIG_A	cd00181	GO:0004871,signal transducer activity	GO:0004888,transmembrane receptor activity
2LIG_B	cd00181	GO:0004871,signal transducer activity	GO:0004888,transmembrane receptor activity
2LYN_A	cd00243
2LYN_B	cd00243
2LYN_C	cd00243
2LYN_D	cd00243
2NM2_A	cd00534
2NM2_B	cd00534
2NM2_C	cd00534
2NM2_D	cd00534
2NML_A	pfam01133
2NN2_A	pfam00651
2NN2_B	pfam00651
2NSD_A	PRK07889
2NSD_B	PRK07889
2NTK_A	PRK04151
2NTK_B	PRK04151
2NTK_C	PRK04151
2NTK_D	PRK04151
2NTL_A	PRK04151
2NTL_B	PRK04151
2NTL_C	PRK04151
2NTL_D	PRK04151
2NTM_A	PRK04151
2NTM_B	PRK04151
2NTM_C	PRK04151
2NTM_D	PRK04151
2NZ4_A	smart00360
2NZ4_B	smart00360
2NZ4_C	smart00360
2NZ4_D	smart00360
2O23_A	PRK08217	GO:0003824,catalytic activity	GO:0005488,binding	GO:0016491,oxidoreductase activity
2O23_B	PRK08217
2O4K_A	pfam00077	GO:0004190,aspartic-type endopeptidase activity
2O4K_B	pfam00077
2O4P_A	pfam00077	GO:0004190,aspartic-type endopeptidase activity
2O4P_B	pfam00077	GO:0004190,aspartic-type endopeptidase activity
2O4S_A	pfam00077	GO:0004190,aspartic-type endopeptidase activity
2O4S_B	pfam00077
2O6V_A	cd01803
2O6V_C	cd01803
2O6V_E	cd01803
2O6V_G	cd01803
2OB1_A	pfam04072
2OB1_B	pfam04072
2OB1_C	pfam04072
2OB2_A	pfam04072
2OB2_B	pfam04072
2OB2_C	pfam04072
2OHG_A	PRK00865
2OHO_A	PRK00865
2OHO_B	PRK00865
2OP3_A	pfam00112
2OP3_B	pfam00112
2OP9_A	pfam05409
2OP9_B	pfam05409
2OR1_L	cd00093	GO:0003677,DNA binding	GO:0043565,sequence-specific DNA binding
2OR1_R	cd00093	GO:0003677,DNA binding	GO:0043565,sequence-specific DNA binding
2OR3_A	cd03135
2OR3_B	cd03135
2ORD_A	PRK02627
2ORD_B	PRK02627
2ORO_A	cd00795
2OSN_A	cd00125
2OXY_A	pfam00069
2OXY_B	pfam00069
2P0J_A	pfam09195
2P0J_B	pfam09195
2P1F_A	pfam00215
2P2A_A	smart00079
2P2A_B	smart00079
2P2H_A	cd00192
2P3B_A	pfam00077
2P3B_B	pfam00077
2P4J_A	pfam00026
2P4J_B	pfam00026
2P4J_C	pfam00026
2P4J_D	pfam00026
2P5U_A	PRK10675
2P5U_B	PRK10675
2P5U_C	PRK10675
2P5U_D	PRK10675
2P5Y_A	PRK10675
2PG1_E	pfam03645
2PG1_F	pfam03645
2PG1_G	pfam03645
2PG1_H	pfam03645
2PJR_A	PRK10919	GO:0003677,DNA binding	GO:0004003,ATP-dependent DNA helicase activity	GO:0005524,ATP binding
2PJR_F	PRK10919	GO:0003677,DNA binding	GO:0004003,ATP-dependent DNA helicase activity	GO:0005524,ATP binding
2PNL_A	pfam01768
2PNL_B	pfam01768
2PNL_C	pfam01768
2PNL_D	pfam01768
2PNL_E	pfam01768
2PNL_F	pfam01768
2PNL_G	pfam01768
2PNL_H	pfam01768
2PNL_I	pfam01768
2PNL_J	pfam01768
2PNM_A	pfam01768
2POG_A	pfam00104
2POG_B	pfam00104
2POI_A	smart00238
2PSD_A	PRK03592
2PSJ_A	PRK03592
2PSJ_B	PRK03592
2PXR_C	pfam00607
2PYL_A	pfam03175
2PZJ_A	PRK10084
2PZS_A	pfam03175
2PZS_B	pfam03175
2PZS_C	pfam03175
2PZS_D	pfam03175
2Q11_A	pfam00026
2Q11_B	pfam00026
2Q11_C	pfam00026
2Q15_A	pfam00026
2Q1U_A	PRK10084
2Q1U_B	PRK10084
2Q70_A	pfam00104
2Q70_B	pfam00104
2Q8M_A	PRK09293
2Q8M_B	PRK09293
2QE4_A	pfam00104
2QE4_B	pfam00104
2QHD_A	cd00125
2QHD_B	cd00125
2QHE_A	cd00125
2QHO_A	cd01803
2QHO_C	cd01803
2QHO_E	cd01803
2QRA_A	smart00238
2QRA_B	smart00238
2QRA_C	smart00238
2QRA_D	smart00238
2QU6_A	cd00192
2QU6_B	cd00192
2RCU_A	pfam00755
2RCU_B	pfam00755
2RDV_A	cd00730	GO:0009055,electron carrier activity	GO:0046872,metal ion binding
2RDV_B	cd00730	GO:0009055,electron carrier activity	GO:0046872,metal ion binding
2RDV_C	cd00730	GO:0009055,electron carrier activity	GO:0046872,metal ion binding
2RTB_B	pfam01382
2RTB_D	pfam01382
2RTC_B	pfam01382
2RTC_D	pfam01382
2RTD_B	pfam01382
2RTD_D	pfam01382
2RTE_B	pfam01382
2RTE_D	pfam01382
2RTF_B	pfam01382
2RTF_D	pfam01382
2RTG_B	pfam01382
2RTG_D	pfam01382
2RTH_B	pfam01382
2RTH_D	pfam01382
2RTI_B	pfam01382
2RTI_D	pfam01382
2RTN_B	pfam01382
2RTN_D	pfam01382
2RTO_B	pfam01382
2RTO_D	pfam01382
2RTP_B	pfam01382
2RTP_D	pfam01382
2RTQ_B	pfam01382
2RTQ_D	pfam01382
2RTR_B	pfam01382
2RTR_D	pfam01382
2SEC_E	pfam00082
2UDP_A	PRK10675	GO:0003824,catalytic activity	GO:0003978,UDP-glucose 4-epimerase activity	GO:0005488,binding	GO:0050662,coenzyme binding
2UDP_B	PRK10675	GO:0003824,catalytic activity	GO:0003978,UDP-glucose 4-epimerase activity	GO:0005488,binding	GO:0050662,coenzyme binding
2V3T_A	smart00079
2V3T_B	smart00079
2V3U_A	smart00079
2V8W_A	pfam01652
2V8W_E	pfam01652
2V8X_A	pfam01652
2V8X_E	pfam01652
2V8Y_A	pfam01652
2V8Y_E	pfam01652
2VUB_A	pfam01845	GO:0008657,DNA gyrase inhibitor activity
2VUB_B	pfam01845	GO:0008657,DNA gyrase inhibitor activity
2VUB_C	pfam01845	GO:0008657,DNA gyrase inhibitor activity
2VUB_D	pfam01845	GO:0008657,DNA gyrase inhibitor activity
2VUB_E	pfam01845	GO:0008657,DNA gyrase inhibitor activity
2VUB_F	pfam01845	GO:0008657,DNA gyrase inhibitor activity
2VUB_G	pfam01845	GO:0008657,DNA gyrase inhibitor activity
2VUB_H	pfam01845	GO:0008657,DNA gyrase inhibitor activity
2YW6_A	cd01043
2YW6_B	cd01043
2YW6_C	cd01043
2Z27_A	cd01294
2Z27_B	cd01294
2Z37_A	cd00325
2Z37_B	cd00325
2Z37_C	cd00325
2Z37_D	cd00325
2Z38_A	cd00325
2Z76_A	pfam02136
2Z76_B	pfam02136
2Z77_A	pfam02136
2Z77_B	pfam02136
2Z77_C	pfam02136
2Z77_D	pfam02136
2Z7A_A	pfam02136
2Z7A_B	pfam02136
2Z7A_C	pfam02136
2Z7A_D	pfam02136
3ATJ_A	cd00693	GO:0004601,peroxidase activity	GO:0009055,electron carrier activity	GO:0020037,heme binding
3ATJ_B	cd00693	GO:0004601,peroxidase activity	GO:0009055,electron carrier activity	GO:0020037,heme binding
3BAM_A	pfam02923	GO:0000287,magnesium ion binding	GO:0003677,DNA binding	GO:0009036,Type II site-specific deoxyribonuclease activity
3BAM_B	pfam02923	GO:0000287,magnesium ion binding	GO:0003677,DNA binding	GO:0009036,Type II site-specific deoxyribonuclease activity
3BMP_A	smart00204	GO:0008083,growth factor activity
3BTD_E	cd00190
3BTE_E	cd00190
3BTF_E	cd00190
3BTG_E	cd00190
3BTH_E	cd00190
3BTK_E	cd00190
3BTM_E	cd00190
3BTQ_E	cd00190
3BTT_E	cd00190
3BTW_E	cd00190
3CRO_L	cd00093	GO:0003677,DNA binding	GO:0003700,transcription factor activity	GO:0043565,sequence-specific DNA binding
3CRO_R	cd00093	GO:0003677,DNA binding	GO:0003700,transcription factor activity	GO:0043565,sequence-specific DNA binding
3CYT_I	pfam00034
3CYT_O	pfam00034
3ERD_A	pfam00104	GO:0003677,DNA binding	GO:0003700,transcription factor activity	GO:0003707,steroid hormone receptor activity	GO:0004879,ligand-dependent nuclear receptor activity
3ERD_B	pfam00104	GO:0003677,DNA binding	GO:0003700,transcription factor activity	GO:0003707,steroid hormone receptor activity	GO:0004879,ligand-dependent nuclear receptor activity
3EZM_A	pfam08881
3HTS_B	pfam00447	GO:0003700,transcription factor activity	GO:0043565,sequence-specific DNA binding
3LYT_A	pfam00062	GO:0003796,lysozyme activity
3LYT_B	pfam00062	GO:0003796,lysozyme activity
3TIM_A	pfam00121	GO:0003824,catalytic activity	GO:0004807,triose-phosphate isomerase activity
3TIM_B	pfam00121	GO:0003824,catalytic activity	GO:0004807,triose-phosphate isomerase activity
3VUB_A	pfam01845	GO:0008657,DNA gyrase inhibitor activity
4AZU_A	pfam00127	GO:0005507,copper ion binding	GO:0009055,electron carrier activity
4AZU_B	pfam00127	GO:0005507,copper ion binding	GO:0009055,electron carrier activity
4AZU_C	pfam00127	GO:0005507,copper ion binding	GO:0009055,electron carrier activity
4AZU_D	pfam00127	GO:0005507,copper ion binding	GO:0009055,electron carrier activity
4LYT_A	pfam00062	GO:0003796,lysozyme activity
4LYT_B	pfam00062	GO:0003796,lysozyme activity
4TSV_A	pfam00229	GO:0005164,tumor necrosis factor receptor binding
5AZU_A	pfam00127	GO:0005507,copper ion binding	GO:0009055,electron carrier activity
5AZU_B	pfam00127	GO:0005507,copper ion binding	GO:0009055,electron carrier activity
5AZU_C	pfam00127	GO:0005507,copper ion binding	GO:0009055,electron carrier activity
5AZU_D	pfam00127	GO:0005507,copper ion binding	GO:0009055,electron carrier activity
5BCA_A	pfam00686	GO:0003824,catalytic activity	GO:0016161,beta-amylase activity	GO:0043169,cation binding
5BCA_B	pfam00686	GO:0003824,catalytic activity	GO:0016161,beta-amylase activity	GO:0043169,cation binding
5BCA_C	pfam00686	GO:0003824,catalytic activity	GO:0016161,beta-amylase activity	GO:0043169,cation binding
5BCA_D	pfam00686	GO:0003824,catalytic activity	GO:0016161,beta-amylase activity	GO:0043169,cation binding
5CSC_A	PRK09569	GO:0004108,citrate (Si)-synthase activity	GO:0046912,transferase activity, transferring acyl groups, acyl groups converted into alkyl on transfer
5CYT_R	pfam00034
5LYM_A	pfam00062	GO:0003796,lysozyme activity
5LYM_B	pfam00062	GO:0003796,lysozyme activity
5TSW_A	pfam00229	GO:0005164,tumor necrosis factor receptor binding
5TSW_B	pfam00229	GO:0005164,tumor necrosis factor receptor binding
5TSW_C	pfam00229	GO:0005164,tumor necrosis factor receptor binding
5TSW_D	pfam00229	GO:0005164,tumor necrosis factor receptor binding
5TSW_E	pfam00229	GO:0005164,tumor necrosis factor receptor binding
5TSW_F	pfam00229	GO:0005164,tumor necrosis factor receptor binding
6CSC_A	PRK09569	GO:0004108,citrate (Si)-synthase activity	GO:0046912,transferase activity, transferring acyl groups, acyl groups converted into alkyl on transfer
6CSC_B	PRK09569	GO:0004108,citrate (Si)-synthase activity	GO:0046912,transferase activity, transferring acyl groups, acyl groups converted into alkyl on transfer
7GPB_A	pfam00343	GO:0004645,phosphorylase activity	GO:0030170,pyridoxal phosphate binding
7GPB_B	pfam00343	GO:0004645,phosphorylase activity	GO:0030170,pyridoxal phosphate binding
7GPB_C	pfam00343	GO:0004645,phosphorylase activity	GO:0030170,pyridoxal phosphate binding
7GPB_D	pfam00343	GO:0004645,phosphorylase activity	GO:0030170,pyridoxal phosphate binding
8RSA_A	smart00092	GO:0003676,nucleic acid binding	GO:0004522,pancreatic ribonuclease activity
8RSA_B	smart00092	GO:0003676,nucleic acid binding	GO:0004522,pancreatic ribonuclease activity
9GPB_A	pfam00343	GO:0004645,phosphorylase activity	GO:0030170,pyridoxal phosphate binding
9GPB_B	pfam00343	GO:0004645,phosphorylase activity	GO:0030170,pyridoxal phosphate binding
9GPB_C	pfam00343	GO:0004645,phosphorylase activity	GO:0030170,pyridoxal phosphate binding
9GPB_D	pfam00343	GO:0004645,phosphorylase activity	GO:0030170,pyridoxal phosphate binding
9RSA_A	smart00092	GO:0003676,nucleic acid binding	GO:0004522,pancreatic ribonuclease activity
9RSA_B	smart00092	GO:0003676,nucleic acid binding	GO:0004522,pancreatic ribonuclease activity
